# Supplementary material for: Transmission of extended spectrum β-lactamase-producing Escherichia coli and antimicrobial resistance gene flow across One Health compartments in eastern Africa: a whole-genome sequence analysis from a prospective cohort study
Source: Lancet Microbe. 2026 Jan;7(1):None. doi: 10.1016/j.lanmic.2025.101224 (PMC12888559; doi:10.1016/j.lanmic.2025.101224)
Supplement: Supplementary appendix 2 [file mmc2.zip]

Archive with 1 entries (1 files):
- lanmic_101224_24tlmicrobe0599_Musicha_appendix 2_mmc2.txt
