# Supplementary material for: Transmission of extended spectrum β-lactamase-producing Escherichia coli and antimicrobial resistance gene flow across One Health compartments in eastern Africa: a whole-genome sequence analysis from a prospective cohort study
Source: Lancet Microbe. 2026 Jan;7(1):None. doi: 10.1016/j.lanmic.2025.101224 (PMC12888559; doi:10.1016/j.lanmic.2025.101224)
Supplement: Supplementary appendix 2 [file mmc2.zip › lanmic_101224_24tlmicrobe0599_Musicha_appendix 2_mmc2.txt]

Genome_Lane_ID	Sample_id	Sample_date	ENA_Sample_accession	person.id	hh_id	Sample_source	Country	species	ST	Lane_id2	Species.Name	PP_cluster	PP_cluster2	SWARU_study	ST_grp	Sample_type	ESBL_Plasmid	Other_plasmids	Inc_type
41330_8_36	AS257220H	12/03/2021	ERS7803624		HH257049H	Animal	Uganda	ecoli	ST1722	41330_8_36	E. coli	190	LL190	SWARU	ST1722	Animal stool		AC082	IncQ1,
41330_8_86	AS257225H	12/03/2021	ERS7803642	PT257178H	HH257048H	Animal	Uganda	ecoli	ST10	41330_8_86	E. coli	5_1020_1339	LL5_1020_1339	SWARU	ST10	Animal stool	AA887		IncFIB,
41439_1_106	AS257170H	19/02/2021	ERS7803564			Animal	Uganda	ecoli	ST3076	41439_1_106	E. coli	372	LL_Other	SWARU	Other ST	Animal stool	AC315		IncY,
41439_1_113	AS257191H	26/02/2021	ERS7803556		HH257044H	Animal	Uganda	ecoli	Uknown	41439_1_113	E. coli	1441	LL_Other	SWARU	Uknown	Animal stool	AC305		IncHI1B,IncHI1B,
41439_1_13	AS257025H	04/09/2020	ERS7803502		HH257013H	Animal	Uganda	ecoli	Uknown	41439_1_13	E. coli	46_799	LL46_799	SWARU	Uknown	Animal stool	AA474		rep_cluster_2244,
41439_1_137	AS257028H	04/09/2020	ERS7803569		HH257013H	Animal	Uganda	ecoli	ST6835	41439_1_137	Shigella sp. PAMC 28760	1440	LL_Other	SWARU	Other ST	Animal stool		AB002	rep_cluster_1704,
41439_1_150	AS257200H	05/03/2021	ERS7803575		HH257037H	Animal	Uganda	ecoli	ST10	41439_1_150	E. coli	28_753_1253	LL28_753_1253	SWARU	ST10	Animal stool	AC315
41439_1_153	AS257190H	26/02/2021	ERS7803574	PT257161H	HH257044H	Animal	Uganda	ecoli	ST196	41439_1_153	E. coli	91	LL91	SWARU	ST196	Animal stool		AA314	IncFIA,
41439_1_155	AS257174H	19/02/2021	ERS7803577			Animal	Uganda	ecoli	ST167	41439_1_155	E. coli	5_1020_1339	LL5_1020_1339	SWARU	ST167	Animal stool	AC315		IncFIB,IncY,
41439_1_17	AS257061H	16/10/2020	ERS7803504		HH257024H	Animal	Uganda	ecoli	ST3076	41439_1_17	E. coli	372	LL_Other	SWARU	Other ST	Animal stool	AC315		IncY,
41439_1_170	AS257066H	16/10/2020	ERS7803667		HH257025H	Animal	Uganda	ecoli	ST295	41439_1_170	Shigella sonnei	107	LL_Other	SWARU	Other ST	Animal stool	AC315		IncFIA,IncFIB,
41439_1_173	AS257087H	30/10/2020	ERS7803668		HH257031H	Animal	Uganda	ecoli	ST206	41439_1_173	E. coli	41_1278_1328	LL41_1278_1328	SWARU	ST206	Animal stool	AA374
41439_1_188	AS257166H	12/02/2021	ERS7803674		HH257039H	Animal	Uganda	ecoli	ST5909	41439_1_188	E. coli	46_799	LL46_799	SWARU	ST5909	Animal stool	AA374		IncHI1B,
41439_1_203	AS257227H	12/03/2021	ERS7803680		HH257049H	Animal	Uganda	ecoli	ST10	41439_1_203	E. coli	144_832_853_1088	LL_Other	SWARU	ST10	Animal stool	AA998		IncFIAIncHI1B,
41439_1_21	AS257106H	20/11/2020	ERS7803512	PT257121H	HH257034H	Animal	Uganda	ecoli	ST1421	41439_1_21	Shigella dysenteriae	62_603	LL62_603	SWARU	ST1421	Animal stool	AC315		IncFIA,IncFIB,
41439_1_231	AS257176H	19/02/2021	ERS7803487			Animal	Uganda	ecoli	ST1139	41439_1_231	E. coli	344	LL_Other	SWARU	Other ST	Animal stool
41439_1_24	AS257065H	16/10/2020	ERS7803520		HH257025H	Animal	Uganda	ecoli	Uknown	41439_1_24	E. coli	46_799	LL46_799	SWARU	Uknown	Animal stool		AA374	IncHI1B,
41439_1_243	AS257080H	30/10/2020	ERS7803488		HH257029H	Animal	Uganda	ecoli	ST131	41439_1_243	E. coli	4	LL4	SWARU	ST131	Animal stool	AA171		IncFIAIncFIBrep_cluster_2131,
41439_1_246	AS257157H	05/02/2021	ERS7803490		HH257037H	Animal	Uganda	ecoli	ST58	41439_1_246	E. coli	11	LL11	SWARU	ST58	Animal stool	AA175		IncFIBrep_cluster_2244,
41439_1_275	AS257165H	19/02/2021	ERS7803506			Animal	Uganda	ecoli	ST131	41439_1_275	E. coli	25	LL25	SWARU	ST131	Animal stool		AA336	IncFIA,
41439_1_297	AS257182H	19/02/2021	ERS7803513			Animal	Uganda	ecoli	ST636	41439_1_297	E. coli	140	LL140	SWARU	ST636	Animal stool		AA171	IncFIIIncQ1,
41439_1_33	AS257002H	24/07/2020	ERS7803524		HH257002H	Animal	Uganda	ecoli	ST69	41439_1_33	E. coli	10	LL10	SWARU	ST69	Animal stool	AC315
41439_1_38	AS257180H	19/02/2021	ERS7803525			Animal	Uganda	ecoli	ST3489	41439_1_38	E. coli	580	LL580	SWARU	ST3489	Animal stool	AC315		IncY,
41439_1_43	AS257007H	30/07/2020	ERS7803539		HH257004H	Animal	Uganda	ecoli	Uknown	41439_1_43	E. coli	5_1020_1339	LL5_1020_1339	SWARU	Uknown	Animal stool	AC315		rep_cluster_2335,rep_cluster_2358,
41439_1_46	AS257163H	19/02/2021	ERS7803538			Animal	Uganda	ecoli	ST3076	41439_1_46	E. coli	372	LL_Other	SWARU	Other ST	Animal stool	AC315		IncY,
41439_1_47	AS257164H	19/02/2021	ERS7803530			Animal	Uganda	ecoli	ST167	41439_1_47	E. coli	5_1020_1339	LL5_1020_1339	SWARU	ST167	Animal stool	AB233		IncFIAIncFIA,IncFICIncFIB,
41439_1_49	AS257030H	11/09/2020	ERS7803546		HH257014H	Animal	Uganda	ecoli	ST1674	41439_1_49	E. coli	1437	LL_Other	SWARU	Other ST	Animal stool	AC315		IncY,
41439_1_55	AS257095H	13/11/2020	ERS7803553		HH257033H	Animal	Uganda	ecoli	ST10	41439_1_55	E. coli	28_753_1253	LL28_753_1253	SWARU	ST10	Animal stool	AC315
41439_1_56	AS257183H	19/02/2021	ERS7803533			Animal	Uganda	ecoli	ST1722	41439_1_56	E. coli	190	LL190	SWARU	ST1722	Animal stool		AC082	IncQ1,
41439_1_58	AS257085H	30/10/2020	ERS7803535		HH257030H	Animal	Uganda	ecoli	ST1727	41439_1_58	E. coli	91	LL91	SWARU	ST1727	Animal stool	AC315		IncY,
41439_1_60	AS257023H	04/09/2020	ERS7803558		HH257012H	Animal	Uganda	ecoli	Uknown	41439_1_60	E. coli	1412	LL_Other	SWARU	Uknown	Animal stool	AC315		IncFIA,IncFII,IncYIncFIB,
41439_1_61	AS257026H	04/09/2020	ERS7803560		HH257013H	Animal	Uganda	ecoli	ST3489	41439_1_61	E. coli	580	LL580	SWARU	ST3489	Animal stool	AC315		IncY,
41439_1_64	AS257048H	02/10/2020	ERS7803563		HH257021H	Animal	Uganda	ecoli	ST155	41439_1_64	E. coli	11	LL11	SWARU	ST155	Animal stool		AA374	IncHI1B,IncHI1B,
41439_1_71	AS257169H	19/02/2021	ERS7803541			Animal	Uganda	ecoli	ST3580	41439_1_71	E. coli	18	LL18	SWARU	ST3580	Animal stool
41439_1_78	AS257086H	30/10/2020	ERS7803543	PT257109H	HH257030H	Animal	Uganda	ecoli	ST206	41439_1_78	E. coli	41_1278_1328	LL41_1278_1328	SWARU	ST206	Animal stool	AA374		IncHI1B,
41439_1_84	AS257035H	18/09/2020	ERS7803545		HH257017H	Animal	Uganda	ecoli	ST69	41439_1_84	E. coli	10	LL10	SWARU	ST69	Animal stool	AC315		rep_cluster_1778,
42153_1_156	SS7437T	24/01/2020	ERS7955518	NA	HH045AN	Animal	Malawi	ecoli	ST10	42153_1_156	E. coli	5_1020_1339	LL5_1020_1339	SWARM	ST10	Animal stool		AB595	rep_cluster_2335,
42153_1_333	SS6330U	25/02/2020	ERS7955781	NA	HH0572N	Animal	Malawi	ecoli	ST167	42153_1_333	E. coli	5_1020_1339	LL5_1020_1339	SWARM	ST167	Animal stool	AA172		IncFIA,IncFIIIncFIBIncFII,
42153_1_59	SS7348V	30/01/2020	ERS7955494	NA	HH249NC	Animal	Malawi	ecoli	ST48	42153_1_59	E. coli	46_799	LL46_799	SWARM	ST48	Animal stool	AA338		IncFIA,IncFIC,
42153_1_83	SS6076Q	27/02/2020	ERS7955819	NA	HH460HK	Animal	Malawi	ecoli	ST2852	42153_1_83	E. coli	18	LL18	SWARM	ST2852	Animal stool	AC315
42153_1_97	SS6643X	06/02/2020	ERS7955668	NA	HH452HK	Animal	Malawi	ecoli	ST38	42153_1_97	E. coli	20	LL20	SWARM	ST38	Animal stool	AA887		IncI-gamma/K1,
42153_2_179	SS1895X	03/10/2019	ERS7955064	NA	HH424PK	Animal	Malawi	ecoli	ST5824	42153_2_179	E. coli	5_1020_1339	LL5_1020_1339	SWARM	ST5824	Animal stool		AA338
42153_2_187	SS4073R	10/10/2019	ERS7955066	NA	HH025IN	Animal	Malawi	ecoli	ST226	42153_2_187	E. coli	116	LL116	SWARM	ST226	Animal stool	AA474		rep_cluster_2335,
42153_2_188	SS6757D	21/11/2019	ERS7954966	NA	HH238TC	Animal	Malawi	ecoli	ST196	42153_2_188	E. coli	91	LL91	SWARM	ST196	Animal stool		AA378	IncY,
42153_2_20	SS10299	07/05/2019	ERS7954733	NA	HH002WN	Animal	Malawi	ecoli	ST131	42153_2_20	E. coli	4	LL4	SWARM	ST131	Animal stool		AA142	rep_cluster_2350,
42153_2_314	SS3319V	10/09/2019	ERS7954809	NA	HH013QN	Animal	Malawi	ecoli	ST131	42153_2_314	E. coli	4	LL4	SWARM	ST131	Animal stool	AA171		IncFIAIncFIBrep_cluster_2131,
42601_1_282	SS1907N	07/11/2019	ERS7955281	NA	HH035EN	Animal	Malawi	ecoli	ST224	42601_1_282	E. coli	102	LL102	SWARM	ST224	Animal stool	AC315		rep_cluster_1778,
42601_1_31	SS1110N	16/07/2019	ERS7957014	NA	HH008KN	Animal	Malawi	ecoli	ST1049	42601_1_31	E. coli	11	LL11	SWARM	ST1049	Animal stool	AA738		IncHI1B,
42601_1_57	SS6079K	27/02/2020	ERS7955822	NA	HH460HK	Animal	Malawi	ecoli	ST38	42601_1_57	E. coli	20	LL20	SWARM	ST38	Animal stool		AA334	IncFIA,IncFIB,IncFIC,
42601_1_64	SS6078M	27/02/2020	ERS7955824	NA	HH460HK	Animal	Malawi	ecoli	ST2852	42601_1_64	E. coli	18	LL18	SWARM	ST2852	Animal stool	AC315
42756_4_162	AS257183H	19/02/2021	ERS8286133			Animal	Uganda	ecoli	ST1193	42756_4_162	E. coli	15	LL15	SWARU	ST1193	Animal stool	AA474		IncFIB,rep_cluster_2131IncFII,
42756_4_170	AS257163H	19/02/2021	ERS8286093			Animal	Uganda	ecoli	ST1567	42756_4_170	E. coli	914	LL_Other	SWARU	Other ST	Animal stool	AC315		rep_cluster_1778,
42782_1_266	SS6644V	06/02/2020	ERS7956151	NA	HH452HK	Animal	Malawi	ecoli	ST38	42782_1_266	E. coli	20	LL20	SWARM	ST38	Animal stool	AA887		IncI-gamma/K1,
42782_1_32	SS6137W	17/03/2020	ERS7956002	NA	HH461FK	Animal	Malawi	ecoli	Uknown	42782_1_32	E. coli	11	LL11	SWARM	Uknown	Animal stool	AA282		ColRI_rep_cluster_1987,
42782_1_333	SS7055K	19/03/2020	ERS7955942	NA	HH060CN	Animal	Malawi	ecoli	ST3036	42782_1_333	E. coli	347	LL347	SWARM	ST3036	Animal stool	AA190		IncFIA,IncFIC,
42782_1_334	SS7140Q	26/03/2020	ERS7956094	NA	HH0644N	Animal	Malawi	ecoli	Uknown	42782_1_334	Shigella sonnei	747	LL_Other	SWARM	Uknown	Animal stool	AA738		IncHI1B,
42782_1_40	SS6148Q	17/03/2020	ERS7956004	NA	HH4657K	Animal	Malawi	ecoli	ST3580	42782_1_40	Shigella sonnei	18	LL18	SWARM	ST3580	Animal stool		AA734	rep_cluster_2232,
42782_2_106	SS3936I	19/11/2019	ERS7955124	NA	HH415RK	Animal	Malawi	ecoli	ST1196	42782_2_106	E. coli	106	LL106	SWARM	ST1196	Animal stool	AA324		IncFIAIncFIA,IncFICIncFIB,
42782_2_109	SS65418	21/01/2020	ERS7955334	NA	HH439BK	Animal	Malawi	ecoli	Uknown	42782_2_109	E. coli	11	LL11	SWARM	Uknown	Animal stool		AA123	ColRI_rep_cluster_1987,
42782_2_123	SS4164L	15/10/2019	ERS7955229	NA	HH228XC	Animal	Malawi	ecoli	ST1421	42782_2_123	Shigella dysenteriae	62_603	LL62_603	SWARM	ST1421	Animal stool	AC315		rep_cluster_2335,
42782_2_129	SS1989O	14/11/2019	ERS7955133	NA	HH433NK	Animal	Malawi	ecoli	ST224	42782_2_129	E. coli	88	LL88	SWARM	ST224	Animal stool	AB190		IncFIA,IncFII,
42782_2_193	SS42008	23/01/2020	ERS7955454	NA	HH245VC	Animal	Malawi	ecoli	ST48	42782_2_193	E. coli	46_799	LL46_799	SWARM	ST48	Animal stool	AA374		IncHI1B,
42782_2_200	SS6562Z	23/01/2020	ERS7955455	NA	HH443JK	Animal	Malawi	ecoli	ST2852	42782_2_200	E. coli	18	LL18	SWARM	ST2852	Animal stool	AC315
42782_2_202	SS65610	23/01/2020	ERS7955456	NA	HH443JK	Animal	Malawi	ecoli	ST617	42782_2_202	E. coli	60	LL60	SWARM	ST617	Animal stool	AA324		IncFIAIncFIA,IncFICIncFIA,IncFIIIncFIB,
42782_2_23	SS6539X	21/01/2020	ERS7955311	NA	HH439BK	Animal	Malawi	ecoli	ST457	42782_2_23	E. coli	75	LL_Other	SWARM	Other ST	Animal stool
42782_2_270	SS3604L	24/09/2019	ERS7955166	NA	HH220CC	Animal	Malawi	ecoli	ST48	42782_2_270	E. coli	46_799	LL46_799	SWARM	ST48	Animal stool		AA174	IncFIB,
42782_2_293	SS65434	23/01/2020	ERS7955479	NA	HH440PK	Animal	Malawi	ecoli	ST617	42782_2_293	E. coli	60	LL60	SWARM	ST617	Animal stool	AA324		IncFIAIncFIA,IncFICIncFIA,IncFII,
42782_2_298	SS3586U	07/11/2019	ERS7955277	NA	HH033IN	Animal	Malawi	ecoli	ST48	42782_2_298	E. coli	46_799	LL46_799	SWARM	ST48	Animal stool
42782_2_341	SS6260Q	20/02/2020	ERS7955444	NA	HH255RC	Animal	Malawi	ecoli	ST5909	42782_2_341	E. coli	46_799	LL46_799	SWARM	ST5909	Animal stool	AA374		IncHI1B,
42782_2_76	SS41789	10/10/2019	ERS7955116	NA	HH026GN	Animal	Malawi	ecoli	ST68	42782_2_76	E. coli	157	LL157	SWARM	ST68	Animal stool	AA887
42782_4_161	SS1098K	11/06/2019	ERS7956822	NA	HH4020K	Animal	Malawi	ecoli	ST48	42782_4_161	E. coli	46_799	LL46_799	SWARM	ST48	Animal stool		AA174	IncFIB,
42782_4_213	SS1235Y	23/07/2019	ERS7956835	NA	HH009IN	Animal	Malawi	ecoli	ST167	42782_4_213	E. coli	5_1020_1339	LL5_1020_1339	SWARM	ST167	Animal stool	AA172		IncFIA,IncFIIIncFIBIncFII,
42782_4_258	SS10483	15/05/2019	ERS7956748	NA	HH003UN	Animal	Malawi	ecoli	ST10	42782_4_258	E. coli	5_1020_1339	LL5_1020_1339	SWARM	ST10	Animal stool	AA738		IncFIA,IncFICIncHI1BIncHI2Arep_cluster_1088,
42782_4_282	SS10483	15/05/2019	ERS7956755	NA	HH003UN	Animal	Malawi	ecoli	ST38	42782_4_282	E. coli	20	LL20	SWARM	ST38	Animal stool		AA734	IncFIA,IncFIB,
42782_4_290	SS10467	15/05/2019	ERS7956758	NA	HH203EC	Animal	Malawi	ecoli	ST4450	42782_4_290	E. coli	388	LL_Other	SWARM	Other ST	Animal stool		AA376	IncY,
42782_4_298	SS10379	07/05/2019	ERS7956760	NA	HH202GC	Animal	Malawi	ecoli	Uknown	42782_4_298	E. coli	46_799	LL46_799	SWARM	Uknown	Animal stool	AA998		IncHI1B,
42782_4_299	SS1008J	07/05/2019	ERS7956761	NA	HH002WN	Animal	Malawi	ecoli	ST1421	42782_4_299	Shigella dysenteriae	62_603	LL62_603	SWARM	ST1421	Animal stool	AC315		IncI-gamma/K1,
42782_4_325	SS1018F	30/04/2019	ERS7956769	NA	HH201IC	Animal	Malawi	ecoli	ST2705	42782_4_325	E. coli	131	LL131	SWARM	ST2705	Animal stool	AA887		IncHI1BIncY,
42782_4_326	SS1019D	30/04/2019	ERS7956770	NA	HH201IC	Animal	Malawi	ecoli	ST1485	42782_4_326	E. coli	135	LL_Other	SWARM	Other ST	Animal stool	AA738		IncFIBIncFICIncFII,
42782_4_343	SS11187	02/07/2019	ERS7956776	NA	HH007MN	Animal	Malawi	ecoli	ST1049	42782_4_343	E. coli	11	LL11	SWARM	ST1049	Animal stool	AA738		IncHI1B,
42782_4_344	SS1984Y	07/08/2019	ERS7956775	NA	HH210GC	Animal	Malawi	ecoli	ST48	42782_4_344	E. coli	985	LL_Other	SWARM	ST48	Animal stool	AA738		IncK2/Z,
42782_4_86	SS11099	16/07/2019	ERS7956801	NA	HH008KN	Animal	Malawi	ecoli	ST4450	42782_4_86	E. coli	388	LL_Other	SWARM	Other ST	Animal stool		AA376	IncY,
42601_1_358	SF1044K	16/07/2019	ERS7956743	NA	HH008KN	Environment	Malawi	ecoli	ST10	42601_1_358	E. coli	539	LL_Other	SWARM	ST10	Fruit	AA282		IncK2/Z,
42782_2_147	SF3389C	15/10/2019	ERS7955235	NA	HH030ON	Environment	Malawi	ecoli	ST101	42782_2_147	E. coli	27	LL_Other	SWARM	ST101	Fruit	AG658
42782_2_226	SF4139W	26/11/2019	ERS7955155	NA	HH043EN	Environment	Malawi	ecoli	ST69	42782_2_226	E. coli	10	LL10	SWARM	ST69	Fruit		AA334	IncFIA,IncFIC,
42782_4_83	SF1044K	16/07/2019	ERS7956804	NA	HH008KN	Environment	Malawi	ecoli	ST10	42782_4_83	E. coli	539	LL_Other	SWARM	ST10	Fruit	AD094		IncK2/Z,
42153_1_349	SE77547	25/02/2020	ERS7955786	NA	HH059ZN	Environment	Malawi	ecoli	ST1421	42153_1_349	Shigella dysenteriae	62_603	LL62_603	SWARM	ST1421	Furniture	AC315		ColRI_rep_cluster_1987,
42153_2_294	SE1438G	03/09/2019	ERS7954803	NA	HH212CC	Environment	Malawi	ecoli	Uknown	42153_2_294	E. coli	41_1278_1328	LL41_1278_1328	SWARM	Uknown	Furniture	AA738		IncHI2A,rep_cluster_1088,
42601_1_65	SE7524Z	25/02/2020	ERS7955825	NA	HH454DK	Environment	Malawi	ecoli	ST224	42601_1_65	E. coli	102	LL102	SWARM	ST224	Furniture	AC315
41330_8_151	SS257426H	19/03/2021	ERS7803940	PT257186H	HH257050H	Human	Uganda	ecoli	ST167	41330_8_151	E. coli	5_1020_1339	LL5_1020_1339	SWARU	ST167	Human stool		AA172	IncFIBIncFII,
41330_8_158	SS257504H	16/07/2021	ERS7803943	PT257181H	HH257049H	Human	Uganda	ecoli	ST1706	41330_8_158	E. coli	616	LL_Other	SWARU	Other ST	Human stool		AA998	IncFIA,
41330_8_42	SS257410H	05/03/2021	ERS7803746	PT257169H	HH257046H	Human	Uganda	ecoli	ST1284	41330_8_42	E. coli	60	LL60	SWARU	ST1284	Human stool	AA324		rep_cluster_2401,
41330_8_57	SS257451H	05/03/2021	ERS7803753	PT257171H	HH257046H	Human	Uganda	ecoli	ST10	41330_8_57	E. coli	5_1020_1339	LL5_1020_1339	SWARU	ST10	Human stool	AA887		IncFIB,
41330_8_71	SS257434H	05/03/2021	ERS7803758	PT257175H	HH257047H	Human	Uganda	ecoli	ST3580	41330_8_71	E. coli	18	LL18	SWARU	ST3580	Human stool
41330_8_9	SS257429H	12/03/2021	ERS7803736	PT257179H	HH257048H	Human	Uganda	ecoli	ST48	41330_8_9	E. coli	46_799	LL46_799	SWARU	ST48	Human stool	AA887		IncFIB,
41439_1_119	SS257390H	26/02/2021	ERS7803561	PT257162H	HH257044H	Human	Uganda	ecoli	ST206	41439_1_119	E. coli	41_1278_1328	LL41_1278_1328	SWARU	ST206	Human stool	AD312		IncFIB,
41439_1_128	SS257119H	08/10/2020	ERS7803566	PT257076H	HH257022H	Human	Uganda	ecoli	ST58	41439_1_128	E. coli	11	LL11	SWARU	ST58	Human stool	AB957		IncFIAIncFIA,IncFIC,
41439_1_179	SS257391H	26/02/2021	ERS7803672	PT257163H	HH257044H	Human	Uganda	ecoli	ST131	41439_1_179	E. coli	4	LL4	SWARU	ST131	Human stool	AA171
41439_1_191	SS257166H	22/10/2020	ERS7803676	PT257101H	HH257028H	Human	Uganda	ecoli	ST1722	41439_1_191	E. coli	190	LL190	SWARU	ST1722	Human stool	AA474		rep_cluster_2350,
41439_1_2	SS257399H	26/02/2021	ERS7803514	PT257167H	HH257045H	Human	Uganda	ecoli	ST1193	41439_1_2	E. coli	15	LL15	SWARU	ST1193	Human stool		AA352	IncFIBIncFIIIncQ1rep_cluster_2131,
41439_1_20	SS257105H	01/10/2020	ERS7803523	PT257068H	HH257020H	Human	Uganda	ecoli	ST394	41439_1_20	E. coli	67	LL67	SWARU	ST394	Human stool	AA474		rep_cluster_2350,rep_cluster_2358,
41439_1_266	SS257392H	26/02/2021	ERS7803500	PT257164H	HH257044H	Human	Uganda	ecoli	ST3036	41439_1_266	E. coli	347	LL347	SWARU	ST3036	Human stool	AA334		IncK2/Z,
41439_1_281	SS257376H	19/02/2021	ERS7803508	PT257155H	HH257042H	Human	Uganda	ecoli	ST58	41439_1_281	E. coli	11	LL11	SWARU	ST58	Human stool	AA626		IncFIB,
41439_1_285	SS257380H	26/02/2021	ERS7803507	PT257159H	HH257043H	Human	Uganda	ecoli	ST69	41439_1_285	E. coli	10	LL10	SWARU	ST69	Human stool	AC314
41439_1_41	SS257400H	26/02/2021	ERS7803527	PT257168H	HH257045H	Human	Uganda	ecoli	ST1421	41439_1_41	Shigella dysenteriae	62_603	LL62_603	SWARU	ST1421	Human stool	AC315
41439_1_44	SS257145H	15/10/2020	ERS7803528	PT257090H	HH257025H	Human	Uganda	ecoli	ST224	41439_1_44	E. coli	88	LL88	SWARU	ST224	Human stool	AB180		IncFIA,
41439_1_74	SS257162H	22/10/2020	ERS7803542	PT257097H	HH257027H	Human	Uganda	ecoli	ST1891	41439_1_74	E. coli	1436	LL_Other	SWARU	Other ST	Human stool	AA474		IncFIA,IncFIB,
41439_1_81	SS257381H	26/02/2021	ERS7803544	PT257160H	HH257043H	Human	Uganda	ecoli	ST131	41439_1_81	E. coli	4	LL4	SWARU	ST131	Human stool	AA747		IncFIA,IncFIBIncQ1rep_cluster_2131,
41439_1_85	SS257424H	12/03/2021	ERS7803737	PT257178H	HH257048H	Human	Uganda	ecoli	ST3489	41439_1_85	E. coli	580	LL580	SWARU	ST3489	Human stool	AA474		IncFIB,
41439_1_93	SS257377H	19/02/2021	ERS7803551	PT257156H	HH257042H	Human	Uganda	ecoli	ST48	41439_1_93	E. coli	46_799	LL46_799	SWARU	ST48	Human stool	AA374		IncHI1BIncX1,
42153_1_105	SS6650Z	06/02/2020	ERS7955671	PT4520PK	HH452HK	Human	Malawi	ecoli	ST3489	42153_1_105	E. coli	580	LL580	SWARM	ST3489	Human stool		AA314	IncFIA,IncFII,
42153_1_107	SS6642Z	06/02/2020	ERS7955672	PT4505NK	HH451JK	Human	Malawi	ecoli	ST656	42153_1_107	E. coli	5_1020_1339	LL5_1020_1339	SWARM	ST656	Human stool	AD094		rep_cluster_2350,
42153_1_109	SS73338	30/01/2020	ERS7955506	PT2516CC	HH251ZC	Human	Malawi	ecoli	ST636	42153_1_109	E. coli	140	LL140	SWARM	ST636	Human stool		AA174	IncFIA,IncFICIncFIA,IncFIIIncFIBIncQ1,
42153_1_11	SS6549T	23/01/2020	ERS7955482	PT4186LK	HH442LK	Human	Malawi	ecoli	ST3580	42153_1_11	E. coli	18	LL18	SWARM	ST3580	Human stool
42153_1_112	SS66402	06/02/2020	ERS7955670	PT4530LK	HH451JK	Human	Malawi	ecoli	ST656	42153_1_112	E. coli	5_1020_1339	LL5_1020_1339	SWARM	ST656	Human stool	AA735		rep_cluster_2350,
42153_1_113	SS7332A	30/01/2020	ERS7955508	PT2517AC	HH251ZC	Human	Malawi	ecoli	ST34	42153_1_113	E. coli	5_1020_1339	LL5_1020_1339	SWARM	ST34	Human stool	AC315		IncFIA,
42153_1_119	SS6647P	06/02/2020	ERS7955674	PT4522LK	HH452HK	Human	Malawi	ecoli	ST3489	42153_1_119	E. coli	580	LL580	SWARM	ST3489	Human stool		AA376	IncY,
42153_1_125	SS6648N	06/02/2020	ERS7955676	PT4519BK	HH452HK	Human	Malawi	ecoli	ST1421	42153_1_125	Shigella dysenteriae	62_603	LL62_603	SWARM	ST1421	Human stool	AC315		rep_cluster_2335,
42153_1_129	SS6910R	30/01/2020	ERS7955512	PT0190JN	HH0492N	Human	Malawi	ecoli	ST58	42153_1_129	E. coli	11	LL11	SWARM	ST58	Human stool	AA626		IncFIB,
42153_1_133	SS6639P	06/02/2020	ERS7955677	PT45289K	HH451JK	Human	Malawi	ecoli	ST1421	42153_1_133	Shigella dysenteriae	62_603	LL62_603	SWARM	ST1421	Human stool	AC315		rep_cluster_2335,
42153_1_137	SS73426	30/01/2020	ERS7955513	PT2520KC	HH2500C	Human	Malawi	ecoli	ST167	42153_1_137	E. coli	5_1020_1339	LL5_1020_1339	SWARM	ST167	Human stool	AA941		IncFIA,IncFIIIncFIB,IncFII,
42153_1_147	SS6651X	06/02/2020	ERS7955682	PT4514LK	HH4489K	Human	Malawi	ecoli	ST1421	42153_1_147	Shigella dysenteriae	62_603	LL62_603	SWARM	ST1421	Human stool	AC315		rep_cluster_2335,
42153_1_157	SS7438R	24/01/2020	ERS7955520	PT0174JN	HH045AN	Human	Malawi	ecoli	ST1193	42153_1_157	E. coli	15	LL15	SWARM	ST1193	Human stool		AA352	IncFIBIncFIIIncQ1rep_cluster_2131,
42153_1_188	SS6549T	23/01/2020	ERS7955692	PT4186LK	HH442LK	Human	Malawi	ecoli	ST196	42153_1_188	E. coli	91	LL91	SWARM	ST196	Human stool		AA378	IncY,
42153_1_204	SS62970	20/02/2020	ERS7955740	PT01991N	HH053AN	Human	Malawi	ecoli	ST3580	42153_1_204	E. coli	18	LL18	SWARM	ST3580	Human stool
42153_1_208	SS6309O	25/02/2020	ERS7955739	PT2548XC	HH257NC	Human	Malawi	ecoli	ST3580	42153_1_208	E. coli	18	LL18	SWARM	ST3580	Human stool
42153_1_213	SS63013	20/02/2020	ERS7955742	PT01967N	HH052CN	Human	Malawi	ecoli	ST224	42153_1_213	E. coli	88	LL88	SWARM	ST224	Human stool	AA172		IncFIA,IncFIIIncFIB,IncFII,
42153_1_226	SS6582R	28/01/2020	ERS7955538	PT4199BK	HH444HK	Human	Malawi	ecoli	ST1421	42153_1_226	Shigella dysenteriae	62_603	LL62_603	SWARM	ST1421	Human stool	AC315
42153_1_227	SS6581T	28/01/2020	ERS7955539	PT4197FK	HH444HK	Human	Malawi	ecoli	ST1421	42153_1_227	Shigella dysenteriae	62_603	LL62_603	SWARM	ST1421	Human stool	AC315
42153_1_232	SS6580V	28/01/2020	ERS7955540	PT4198DK	HH444HK	Human	Malawi	ecoli	ST1421	42153_1_232	Shigella dysenteriae	62_603	LL62_603	SWARM	ST1421	Human stool	AC315
42153_1_233	SS63021	20/02/2020	ERS7955746	PT01975N	HH052CN	Human	Malawi	ecoli	ST224	42153_1_233	E. coli	88	LL88	SWARM	ST224	Human stool	AA172		IncFIB,IncFII,
42153_1_234	SS62874	20/02/2020	ERS7955748	PT0504FN	HH0556N	Human	Malawi	ecoli	ST656	42153_1_234	E. coli	5_1020_1339	LL5_1020_1339	SWARM	ST656	Human stool	AD094		rep_cluster_2350,rep_cluster_2350,
42153_1_241	SS62962	20/02/2020	ERS7955750	PT01983N	HH053AN	Human	Malawi	ecoli	ST617	42153_1_241	E. coli	60	LL60	SWARM	ST617	Human stool	AA324
42153_1_261	SS64386	05/03/2020	ERS7955968	PT2559RC	HH258LC	Human	Malawi	ecoli	ST155	42153_1_261	E. coli	11	LL11	SWARM	ST155	Human stool	AA738		IncHI1B,
42153_1_267	SS6436A	05/03/2020	ERS7955969	PT25540C	HH258LC	Human	Malawi	ecoli	ST617	42153_1_267	E. coli	60	LL60	SWARM	ST617	Human stool	AA324		IncFIAIncFIA,IncFICIncFIB,
42153_1_269	SS6422M	05/03/2020	ERS7955970	PT25612C	HH258LC	Human	Malawi	ecoli	ST617	42153_1_269	E. coli	60	LL60	SWARM	ST617	Human stool	AA324		IncFIAIncFIA,IncFICIncFIB,
42153_1_274	SS6433G	05/03/2020	ERS7955971	PT2555ZC	HH258LC	Human	Malawi	ecoli	ST617	42153_1_274	E. coli	60	LL60	SWARM	ST617	Human stool	AB192		IncFIAIncFIA,IncFIC,
42153_1_275	SS60701	25/02/2020	ERS7955761	PT4535BK	HH4569K	Human	Malawi	ecoli	Uknown	42153_1_275	E. coli	11	LL11	SWARM	Uknown	Human stool		AA123	ColRI_rep_cluster_1987,
42153_1_278	SS66218	04/02/2020	ERS7955552	PT4200KK	HH445FK	Human	Malawi	ecoli	ST38	42153_1_278	E. coli	20	LL20	SWARM	ST38	Human stool		AB054	rep_cluster_2335,
42153_1_279	SS6421O	05/03/2020	ERS7955972	PT2558TC	HH258LC	Human	Malawi	ecoli	ST617	42153_1_279	E. coli	60	LL60	SWARM	ST617	Human stool	AA324		IncFIAIncFIA,IncFICIncFIB,
42153_1_280	SS6071X	25/02/2020	ERS7955762	PT45377K	HH4569K	Human	Malawi	ecoli	ST167	42153_1_280	E. coli	5_1020_1339	LL5_1020_1339	SWARM	ST167	Human stool	AA324		IncFIB,IncFII,
42153_1_281	SS6620A	04/02/2020	ERS7955553	PT4500XK	HH445FK	Human	Malawi	ecoli	ST131	42153_1_281	E. coli	25	LL25	SWARM	ST131	Human stool		AA171	IncFIAIncFIBrep_cluster_2131,
42153_1_288	SS6908F	30/01/2020	ERS7955764	PT01887N	HH0492N	Human	Malawi	ecoli	ST167	42153_1_288	E. coli	5_1020_1339	LL5_1020_1339	SWARM	ST167	Human stool	AA172		IncFIAIncFIA,IncFIIIncFIBIncFII,
42153_1_291	SS6909D	30/01/2020	ERS7955765	PT01895N	HH0492N	Human	Malawi	ecoli	ST196	42153_1_291	E. coli	91	LL91	SWARM	ST196	Human stool		AA378	IncY,
42153_1_294	SS39850	04/02/2020	ERS7955556	PT4503RK	HH446DK	Human	Malawi	ecoli	ST3580	42153_1_294	E. coli	18	LL18	SWARM	ST3580	Human stool		AA734	IncFIB,rep_cluster_2232,
42153_1_296	SS39842	04/02/2020	ERS7955557	PT4504PK	HH446DK	Human	Malawi	ecoli	ST3580	42153_1_296	E. coli	18	LL18	SWARM	ST3580	Human stool		AA734	IncFIBrep_cluster_2232,
42153_1_297	SS6340Q	25/02/2020	ERS7955767	PT0506BN	HH0564N	Human	Malawi	ecoli	ST48	42153_1_297	E. coli	46_799	LL46_799	SWARM	ST48	Human stool		AA147	rep_cluster_2401,
42153_1_3	SS65514	23/01/2020	ERS7955480	PT4187JK	HH442LK	Human	Malawi	ecoli	ST38	42153_1_3	E. coli	20	LL20	SWARM	ST38	Human stool		AA747	rep_cluster_488,
42153_1_30	SS6304Y	25/02/2020	ERS7955800	PT25444C	HH257NC	Human	Malawi	ecoli	ST3580	42153_1_30	E. coli	18	LL18	SWARM	ST3580	Human stool
42153_1_324	SS6307S	25/02/2020	ERS7955777	PT2547ZC	HH257NC	Human	Malawi	ecoli	ST69	42153_1_324	E. coli	10	LL10	SWARM	ST69	Human stool	AA282		IncFIBIncK2/Z,
42153_1_327	SS6304Y	25/02/2020	ERS7955778	PT25444C	HH257NC	Human	Malawi	ecoli	ST3580	42153_1_327	E. coli	18	LL18	SWARM	ST3580	Human stool		AA474	IncI-gamma/K1,
42153_1_331	SS6306U	25/02/2020	ERS7955779	PT25452C	HH257NC	Human	Malawi	ecoli	ST3580	42153_1_331	E. coli	18	LL18	SWARM	ST3580	Human stool
42153_1_337	SS6316Q	25/02/2020	ERS7955782	PT25428C	HH256PC	Human	Malawi	ecoli	ST1722	42153_1_337	E. coli	190	LL190	SWARM	ST1722	Human stool		AB685	Col(MG828),
42153_1_343	SS6069O	25/02/2020	ERS7955784	PT45369K	HH4569K	Human	Malawi	ecoli	ST167	42153_1_343	E. coli	5_1020_1339	LL5_1020_1339	SWARM	ST167	Human stool	AE581		IncFIA,IncFICIncFIB,IncFII,
42153_1_4	SS6313W	25/02/2020	ERS7955790	PT25532C	HH259JC	Human	Malawi	ecoli	ST1421	42153_1_4	Shigella dysenteriae	62_603	LL62_603	SWARM	ST1421	Human stool	AC315		rep_cluster_2335,
42153_1_43	SS6746J	27/02/2020	ERS7955803	PT45537K	HH4585K	Human	Malawi	ecoli	ST3489	42153_1_43	E. coli	580	LL580	SWARM	ST3489	Human stool		AA376	IncY,
42153_1_5	SS65506	23/01/2020	ERS7955481	PT4185NK	HH442LK	Human	Malawi	ecoli	ST3580	42153_1_5	E. coli	18	LL18	SWARM	ST3580	Human stool		AF232
42153_1_58	SS6339C	25/02/2020	ERS7955809	PT05079N	HH0564N	Human	Malawi	ecoli	ST224	42153_1_58	E. coli	88	LL88	SWARM	ST224	Human stool	AA172		IncFIA,IncFIIIncFIB,IncFII,
42153_1_62	SS6265G	20/02/2020	ERS7955610	PT2530GC	HH253VC	Human	Malawi	ecoli	Uknown	42153_1_62	E. coli	5_1020_1339	LL5_1020_1339	SWARM	Uknown	Human stool	AD094		rep_cluster_2350,
42153_1_69	SS6267C	20/02/2020	ERS7955612	PT2525AC	HH253VC	Human	Malawi	ecoli	ST2705	42153_1_69	E. coli	131	LL131	SWARM	ST2705	Human stool	AA474		IncHI1B,
42153_1_72	SS6258E	20/02/2020	ERS7955613	PT25372C	HH255RC	Human	Malawi	ecoli	ST224	42153_1_72	E. coli	88	LL88	SWARM	ST224	Human stool	AA172		IncFIA,IncFIIIncFIBIncFII,
42153_1_78	SS6063X	25/02/2020	ERS7955817	PT4541FK	HH454DK	Human	Malawi	ecoli	Uknown	42153_1_78	E. coli	11	LL11	SWARM	Uknown	Human stool		AA123	ColRI_rep_cluster_1987,ColRI_rep_cluster_1987,
42153_1_79	SS73418	30/01/2020	ERS7955499	PT25188C	HH2500C	Human	Malawi	ecoli	ST1598	42153_1_79	Shigella dysenteriae	854	LL_Other	SWARM	Other ST	Human stool	AA887		IncFIB,
42153_1_86	SS6949Y	30/01/2020	ERS7955501	PT0193DN	HH050GN	Human	Malawi	ecoli	ST656	42153_1_86	E. coli	5_1020_1339	LL5_1020_1339	SWARM	ST656	Human stool	AD094		rep_cluster_2350,rep_cluster_2370,
42153_1_87	SS6950B	30/01/2020	ERS7955502	PT0192FN	HH050GN	Human	Malawi	ecoli	ST998	42153_1_87	E. coli	36	LL_Other	SWARM	Other ST	Human stool	AA282		IncFIAIncFIBIncQ1,
42153_1_99	SS6649L	06/02/2020	ERS7955669	PT4521NK	HH452HK	Human	Malawi	ecoli	ST1421	42153_1_99	Shigella dysenteriae	62_603	LL62_603	SWARM	ST1421	Human stool	AC315
42153_2_128	SS3062C	24/10/2019	ERS7955051	PT4133AK	HH413VK	Human	Malawi	ecoli	ST196	42153_2_128	E. coli	91	LL91	SWARM	ST196	Human stool		AA378	IncY,
42153_2_159	SS6772F	26/11/2019	ERS7954959	PT2175MC	HH243ZC	Human	Malawi	ecoli	ST2006	42153_2_159	E. coli	88	LL88	SWARM	Other ST	Human stool	AA171		IncFIA,IncFII,
42153_2_163	SS36197	26/11/2019	ERS7954960	PT2174OC	HH243ZC	Human	Malawi	ecoli	ST2006	42153_2_163	E. coli	88	LL88	SWARM	Other ST	Human stool	AA171		IncFIA,IncFII,
42153_2_171	SS1897W	03/10/2019	ERS7955062	PT4112KK	HH424PK	Human	Malawi	ecoli	ST3580	42153_2_171	E. coli	18	LL18	SWARM	ST3580	Human stool		AA734	IncFIB,rep_cluster_2232,
42153_2_174	SS3189J	03/10/2019	ERS7955063	PT4106GK	HH423RK	Human	Malawi	ecoli	ST617	42153_2_174	E. coli	60	LL60	SWARM	ST617	Human stool	AA324		IncFIAIncFIA,IncFICIncFIA,IncFIIIncFIB,
42153_2_182	SS4071V	10/10/2019	ERS7955065	PT01090N	HH025IN	Human	Malawi	ecoli	ST617	42153_2_182	E. coli	60	LL60	SWARM	ST617	Human stool	AA324
42153_2_183	SS67599	21/11/2019	ERS7954965	PT2156SC	HH238TC	Human	Malawi	ecoli	ST196	42153_2_183	E. coli	91	LL91	SWARM	ST196	Human stool		AA378	IncY,
42153_2_195	SS3150C	10/10/2019	ERS7955068	PT2105DC	HH2260C	Human	Malawi	ecoli	ST131	42153_2_195	E. coli	4	LL4	SWARM	ST131	Human stool		AA171	IncFIArep_cluster_2131,
42153_2_204	SS3041M	03/10/2019	ERS7955070	PT4098LK	HH421VK	Human	Malawi	ecoli	ST5824	42153_2_204	E. coli	5_1020_1339	LL5_1020_1339	SWARM	ST5824	Human stool		AA174	IncFIA,IncFII,
42153_2_208	SS35397	10/10/2019	ERS7955071	PT0118ZN	HH027EN	Human	Malawi	ecoli	ST48	42153_2_208	E. coli	985	LL_Other	SWARM	ST48	Human stool	AE974		IncK2/Zrep_cluster_2350,
42153_2_21	SS1003T	30/04/2019	ERS7954731	PT0004IN	HH001YN	Human	Malawi	ecoli	ST1722	42153_2_21	E. coli	190	LL190	SWARM	ST1722	Human stool
42153_2_212	SS18781	20/08/2019	ERS7954782	PT00522N	HH011UN	Human	Malawi	ecoli	ST219	42153_2_212	E. coli	256	LL_Other	SWARM	Other ST	Human stool	AG600		IncFIAIncFIB,
42153_2_253	SS33208	10/09/2019	ERS7954793	PT0057TN	HH013QN	Human	Malawi	ecoli	ST1193	42153_2_253	E. coli	15	LL15	SWARM	ST1193	Human stool		AA352	IncFIBIncFIIIncQ1rep_cluster_2131,
42153_2_257	SS18589	10/09/2019	ERS7954794	PT40572K	HH416PK	Human	Malawi	ecoli	ST5824	42153_2_257	E. coli	5_1020_1339	LL5_1020_1339	SWARM	ST5824	Human stool		AA147	rep_cluster_2401,
42153_2_261	SS3325Z	10/09/2019	ERS7954795	PT2065YC	HH213AC	Human	Malawi	ecoli	ST636	42153_2_261	E. coli	140	LL140	SWARM	ST636	Human stool	AB158
42153_2_269	SS18933	10/09/2019	ERS7954796	PT4068XK	HH418LK	Human	Malawi	ecoli	ST5824	42153_2_269	E. coli	5_1020_1339	LL5_1020_1339	SWARM	ST5824	Human stool		AA147	rep_cluster_2401,
42153_2_278	SS1839F	27/08/2019	ERS7954799	PT40564K	HH409NK	Human	Malawi	ecoli	ST3580	42153_2_278	E. coli	18	LL18	SWARM	ST3580	Human stool		AB595	rep_cluster_2335,
42153_2_297	SS2069E	01/10/2019	ERS7954994	PT0081TN	HH022ON	Human	Malawi	ecoli	ST1193	42153_2_297	E. coli	15	LL15	SWARM	ST1193	Human stool		AA352	IncFIB,rep_cluster_2131IncFIIIncQ1,
42153_2_301	SS4119V	01/10/2019	ERS7954995	PT2089IC	HH2228C	Human	Malawi	ecoli	ST10	42153_2_301	E. coli	5_1020_1339	LL5_1020_1339	SWARM	ST10	Human stool	AA474		rep_cluster_2401,
42153_2_303	SS1195I	17/10/2019	ERS7954898	PT0136VN	HH031MN	Human	Malawi	ecoli	ST617	42153_2_303	E. coli	60	LL60	SWARM	ST617	Human stool	AA173
42153_2_308	SS1263Q	03/09/2019	ERS7954807	PT2057YC	HH212CC	Human	Malawi	ecoli	ST34	42153_2_308	E. coli	5_1020_1339	LL5_1020_1339	SWARM	ST34	Human stool	AC315
42153_2_330	SS3047A	03/10/2019	ERS7955004	PT4101QK	HH422TK	Human	Malawi	ecoli	ST224	42153_2_330	E. coli	88	LL88	SWARM	ST224	Human stool	AC249		IncFIA,IncFII,
42153_2_334	SS1265M	03/09/2019	ERS7954816	PT2059UC	HH212CC	Human	Malawi	ecoli	ST38	42153_2_334	E. coli	20	LL20	SWARM	ST38	Human stool	AB957		IncFIA,IncFICIncFIB,
42153_2_350	SS3656Y	17/09/2019	ERS7954821	PT0062ZN	HH016KN	Human	Malawi	ecoli	ST69	42153_2_350	E. coli	10	LL10	SWARM	ST69	Human stool	AC302		IncFIA,IncFICIncQ1,
42153_2_353	SS3749O	17/09/2019	ERS7954822	PT0065TN	HH017IN	Human	Malawi	ecoli	ST167	42153_2_353	E. coli	5_1020_1339	LL5_1020_1339	SWARM	ST167	Human stool		AA171	IncFIA,IncFII,
42153_2_362	SS32256	07/11/2019	ERS7954825	PT21503C	HH236XC	Human	Malawi	ecoli	ST101	42153_2_362	E. coli	27	LL_Other	SWARM	ST101	Human stool	AG658
42153_2_37	SS1083Y	04/06/2019	ERS7954736	PT2018BC	HH204CC	Human	Malawi	ecoli	ST38	42153_2_37	E. coli	20	LL20	SWARM	ST38	Human stool	AA887		IncFIB,
42153_2_9	SS1002V	30/04/2019	ERS7954729	PT0002MN	HH001YN	Human	Malawi	ecoli	ST1722	42153_2_9	E. coli	190	LL190	SWARM	ST1722	Human stool		AB595
42601_1_136	SS70698	19/03/2020	ERS7955923	PT05175N	HH061AN	Human	Malawi	ecoli	ST656	42601_1_136	E. coli	5_1020_1339	LL5_1020_1339	SWARM	ST656	Human stool	AD094		rep_cluster_2401,
42601_1_148	SS7048I	19/03/2020	ERS7955938	PT2574TC	HH262TC	Human	Malawi	ecoli	ST38	42601_1_148	E. coli	20	LL20	SWARM	ST38	Human stool	AB595		IncFIA,IncFIC,
42601_1_157	SS6163S	17/03/2020	ERS7956018	PT4581XK	HH462DK	Human	Malawi	ecoli	ST2705	42601_1_157	E. coli	131	LL131	SWARM	ST2705	Human stool	AA887		IncHI1B,IncY,
42601_1_185	SS71690	26/03/2020	ERS7956091	PT05263N	HH0652N	Human	Malawi	ecoli	ST38	42601_1_185	E. coli	20	LL20	SWARM	ST38	Human stool	AA887		IncFIB,
42601_1_219	SS3713B	17/10/2019	ERS7954909	PT0138RN	HH032KN	Human	Malawi	ecoli	ST167	42601_1_219	E. coli	5_1020_1339	LL5_1020_1339	SWARM	ST167	Human stool	AB192		IncFIA,IncFII,
42601_1_227	SS3055A	15/10/2019	ERS7955107	PT0128VN	HH028CN	Human	Malawi	ecoli	ST617	42601_1_227	E. coli	60	LL60	SWARM	ST617	Human stool	AA324		IncFIAIncFIA,IncFICIncFIB,
42601_1_231	SS67767	26/11/2019	ERS7955125	PT0167HN	HH042GN	Human	Malawi	ecoli	ST617	42601_1_231	E. coli	60	LL60	SWARM	ST617	Human stool	AA324		IncFIAIncFIA,IncFICIncFIB,
42601_1_241	SS1821Z	14/11/2019	ERS7955131	PT4155ZK	HH433NK	Human	Malawi	ecoli	ST224	42601_1_241	E. coli	88	LL88	SWARM	ST224	Human stool	AB190		IncFIA,IncFIIIncFIBIncFII,
42601_1_249	SS3608D	24/09/2019	ERS7955169	PT2081YC	HH220CC	Human	Malawi	ecoli	ST48	42601_1_249	E. coli	46_799	LL46_799	SWARM	ST48	Human stool		AA174	IncFIB,
42601_1_350	SS41224	27/02/2020	ERS7955732	PT45545K	HH4593K	Human	Malawi	ecoli	ST617	42601_1_350	E. coli	60	LL60	SWARM	ST617	Human stool	AA324		ColRI_rep_cluster_1987,
42601_1_361	SS1023L	07/05/2019	ERS7956756	PT2009DC	HH202GC	Human	Malawi	ecoli	ST3580	42601_1_361	E. coli	18	LL18	SWARM	ST3580	Human stool		AA332	IncFIA,
42601_1_48	SS6075S	27/02/2020	ERS7955815	PT45609K	HH460HK	Human	Malawi	ecoli	ST48	42601_1_48	E. coli	46_799	LL46_799	SWARM	ST48	Human stool
42601_1_8	SS6316Q	25/02/2020	ERS7955768	PT25428C	HH256PC	Human	Malawi	ecoli	ST694	42601_1_8	E. coli	5_1020_1339	LL5_1020_1339	SWARM	ST694	Human stool	AA887		IncFIB,
42756_1_354	SS1169M	23/07/2019	ERS7957318	PT4033IK	HH405VK	Human	Malawi	ecoli	ST3580	42756_1_354	E. coli	18	LL18	SWARM	ST3580	Human stool		AA734	IncFIB,rep_cluster_2232,
42756_3_1	SS257266K	16/09/2020	ERS8286105	PT257243K	HH257065K	Human	Uganda	ecoli	Uknown	42756_3_1	E. coli	41_1278_1328	LL41_1278_1328	SWARU	Uknown	Human stool	AA747		rep_cluster_488,
42756_3_102	SS257342K	13/11/2020	ERS8286176	PT257284K	HH257082K	Human	Uganda	ecoli	Uknown	42756_3_102	E. coli	302_1077	LL_Other	SWARU	Uknown	Human stool	AC315		IncY,
42756_3_103	SS257277K	23/09/2020	ERS8286178	PT257250K	HH257067K	Human	Uganda	ecoli	ST1722	42756_3_103	E. coli	190	LL190	SWARU	ST1722	Human stool		AF098
42756_3_123	SS257246K	05/09/2020	ERS8286184	PT257234K	HH257062K	Human	Uganda	ecoli	ST69	42756_3_123	E. coli	10	LL10	SWARU	ST69	Human stool	AC315
42756_3_126	SS257236K	03/09/2020	ERS8286185	PT257232K	HH257061K	Human	Uganda	ecoli	Uknown	42756_3_126	E. coli	28_753_1253	LL28_753_1253	SWARU	Uknown	Human stool		AA282	IncI-gamma/K1,
42756_3_148	SS257286K	02/10/2020	ERS8286193	PT257257K	HH257070K	Human	Uganda	ecoli	Uknown	42756_3_148	E. coli	11	LL11	SWARU	Uknown	Human stool	AC315		IncY,
42756_3_153	SS257252K	10/09/2020	ERS8286194	PT257238K	HH257063K	Human	Uganda	ecoli	Uknown	42756_3_153	Shigella sonnei	212	LL_Other	SWARU	Uknown	Human stool
42756_3_160	SS257237K	03/09/2020	ERS8286197	PT257233K	HH257061K	Human	Uganda	ecoli	ST5614	42756_3_160	E. coli	251	LL_Other	SWARU	Other ST	Human stool	AA282		rep_cluster_2401,
42756_3_18	SS257295K	09/10/2020	ERS8286110	PT257261K	HH257072K	Human	Uganda	ecoli	ST155	42756_3_18	E. coli	11	LL11	SWARU	ST155	Human stool	AA374		IncHI1B,
42756_3_219	SS257221K	15/08/2020	ERS8286219	PT257222K	HH257058K	Human	Uganda	ecoli	ST224	42756_3_219	E. coli	88	LL88	SWARU	ST224	Human stool	AC315		rep_cluster_2350,
42756_3_235	SS257248K	05/09/2020	ERS8286227	PT257236K	HH257062K	Human	Uganda	ecoli	ST38	42756_3_235	E. coli	20	LL20	SWARU	ST38	Human stool		AA190
42756_3_236	SS257247K	05/09/2020	ERS8286228	PT257235K	HH257062K	Human	Uganda	ecoli	ST7122	42756_3_236	E. coli	169_595	LL_Other	SWARU	Other ST	Human stool	AC315		IncK2/Z,
42756_3_33	SS257216K	07/08/2020	ERS8286115	PT257217K	HH257056K	Human	Uganda	ecoli	ST196	42756_3_33	E. coli	91	LL91	SWARU	ST196	Human stool		AA378	IncY,
42756_3_46	SS257280K	25/09/2020	ERS8286121	PT257253K	HH257068K	Human	Uganda	ecoli	ST641	42756_3_46	E. coli	29	LL_Other	SWARU	Other ST	Human stool
42756_3_52	SS257209K	31/07/2020	ERS8286122	PT257210K	HH257054K	Human	Uganda	ecoli	ST5307	42756_3_52	E. coli	28_753_1253	LL28_753_1253	SWARU	Other ST	Human stool	AA474		IncI-gamma/K1,
42756_3_69	SS257001H	16/07/2020	ERS8286127	PT257001H	HH257001H	Human	Uganda	ecoli	ST394	42756_3_69	E. coli	67	LL67	SWARU	ST394	Human stool	AC315		IncFIA,IncFIC,
42756_4_161	SS257278K	23/09/2020	ERS8286090	PT257251K	HH257067K	Human	Uganda	ecoli	ST4995	42756_4_161	Shigella sonnei	400	LL_Other	SWARU	Other ST	Human stool	AA474		IncI-gamma/K1,
42756_4_167	SS257294K	09/10/2020	ERS8286092	PT257260K	HH257072K	Human	Uganda	ecoli	ST1193	42756_4_167	E. coli	15	LL15	SWARU	ST1193	Human stool		AA147	rep_cluster_2401,
42756_4_176	SS257218K	07/08/2020	ERS8286095	PT257219K	HH257056K	Human	Uganda	ecoli	ST224	42756_4_176	E. coli	88	LL88	SWARU	ST224	Human stool	AC315		rep_cluster_2350,
42756_4_180	SS257230K	21/08/2020	ERS8286096	PT257231K	HH257060K	Human	Uganda	ecoli	Uknown	42756_4_180	E. coli	1416	LL_Other	SWARU	Uknown	Human stool		AA374	IncHI1B,IncHI1B,
42756_4_189	SS257355K	20/11/2020	ERS8286098	PT257289K	HH257084K	Human	Uganda	ecoli	ST1193	42756_4_189	E. coli	15	LL15	SWARU	ST1193	Human stool	AA282		rep_cluster_2401,
42756_4_191	SS257276K	23/09/2020	ERS8286100	PT257249K	HH257067K	Human	Uganda	ecoli	ST155	42756_4_191	E. coli	11	LL11	SWARU	ST155	Human stool	AA474		IncI-gamma/K1,
42756_4_194	SS257279K	25/09/2020	ERS8286101	PT257252K	HH257068K	Human	Uganda	ecoli	ST206	42756_4_194	E. coli	41_1278_1328	LL41_1278_1328	SWARU	ST206	Human stool
42756_4_200	SS257273K	18/09/2020	ERS8286103	PT257248K	HH257066K	Human	Uganda	ecoli	ST847	42756_4_200	E. coli	111	LL_Other	SWARU	Other ST	Human stool	AA747		rep_cluster_488,
42756_4_203	SS257271K	18/09/2020	ERS8286104	PT257246K	HH257066K	Human	Uganda	ecoli	ST2705	42756_4_203	E. coli	131	LL131	SWARU	ST2705	Human stool	AA747		IncHI1B,
42756_4_72	SS257355K	20/11/2020	ERS8285998	PT257289K	HH257084K	Human	Uganda	ecoli	ST226	42756_4_72	E. coli	116	LL116	SWARU	ST226	Human stool	AC315		IncY,
42756_4_80	SS257377H	19/02/2021	ERS8286000	PT257156H	HH257042H	Human	Uganda	ecoli	ST2614	42756_4_80	E. coli	884	LL_Other	SWARU	Other ST	Human stool
42782_1_11	SS61421	17/03/2020	ERS7955952	PT45633K	HH4649K	Human	Malawi	ecoli	ST3580	42782_1_11	E. coli	18	LL18	SWARM	ST3580	Human stool		AB005	rep_cluster_1704,
42782_1_132	SS6144Y	17/03/2020	ERS7956036	PT45617K	HH4649K	Human	Malawi	ecoli	ST3580	42782_1_132	E. coli	18	LL18	SWARM	ST3580	Human stool		AB005	rep_cluster_1704,
42782_1_249	SS6259C	20/02/2020	ERS7956292	PT25356C	HH255RC	Human	Malawi	ecoli	ST694	42782_1_249	E. coli	5_1020_1339	LL5_1020_1339	SWARM	ST694	Human stool		AA887	IncFIB,
42782_1_26	SS6145W	17/03/2020	ERS7955956	PT45705K	HH4657K	Human	Malawi	ecoli	ST48	42782_1_26	E. coli	46_799	LL46_799	SWARM	ST48	Human stool		AA174	IncFIB,
42782_1_265	SS71658	26/03/2020	ERS7956072	PT05239N	HH0636N	Human	Malawi	ecoli	ST6466	42782_1_265	Shigella sonnei	1430	LL_Other	SWARM	Other ST	Human stool	AA887		IncFIB,
42782_1_295	SS7161G	26/03/2020	ERS7956080	PT2578LC	HH264PC	Human	Malawi	ecoli	Uknown	42782_1_295	E. coli	5_1020_1339	LL5_1020_1339	SWARM	Uknown	Human stool		AA147	rep_cluster_2401,
42782_1_297	SS7162E	26/03/2020	ERS7956081	PT2576PC	HH264PC	Human	Malawi	ecoli	ST10	42782_1_297	E. coli	5_1020_1339	LL5_1020_1339	SWARM	ST10	Human stool	AB957		IncFIAIncFIA,IncFICIncFIA,IncFIIIncFIB,
42782_1_3	SS6157O	17/03/2020	ERS7955950	PT4565XK	HH4649K	Human	Malawi	ecoli	ST3580	42782_1_3	E. coli	18	LL18	SWARM	ST3580	Human stool		AB005	rep_cluster_1704,
42782_1_303	SS71666	26/03/2020	ERS7956083	PT0522BN	HH0636N	Human	Malawi	ecoli	Uknown	42782_1_303	E. coli	5_1020_1339	LL5_1020_1339	SWARM	Uknown	Human stool		AA161	rep_cluster_2350,
42782_1_305	SS7050U	19/03/2020	ERS7955929	PT2572XC	HH261VC	Human	Malawi	ecoli	ST656	42782_1_305	E. coli	5_1020_1339	LL5_1020_1339	SWARM	ST656	Human stool	AD094		rep_cluster_2350,
42782_1_306	SS7051S	19/03/2020	ERS7955930	PT2573VC	HH261VC	Human	Malawi	ecoli	ST224	42782_1_306	E. coli	88	LL88	SWARM	ST224	Human stool	AA172		IncFIA,IncFIIIncFII,
42782_1_311	SS7062M	19/03/2020	ERS7955931	PT0521DN	HH0628N	Human	Malawi	ecoli	ST155	42782_1_311	E. coli	11	LL11	SWARM	ST155	Human stool	AC315		rep_cluster_1778,
42782_1_318	SS7063K	19/03/2020	ERS7955934	PT05191N	HH0628N	Human	Malawi	ecoli	ST656	42782_1_318	E. coli	5_1020_1339	LL5_1020_1339	SWARM	ST656	Human stool	AD094		rep_cluster_2350,
42782_1_327	SS7056I	19/03/2020	ERS7955940	PT05159N	HH060CN	Human	Malawi	ecoli	ST167	42782_1_327	E. coli	5_1020_1339	LL5_1020_1339	SWARM	ST167	Human stool		AA974	Col156,
42782_1_335	SS7141O	26/03/2020	ERS7956095	PT05247N	HH0644N	Human	Malawi	ecoli	ST3036	42782_1_335	E. coli	347	LL347	SWARM	ST3036	Human stool	AA190		IncFIA,IncFIC,
42782_1_337	SS7040Y	19/03/2020	ERS7955943	PT2569NC	HH260XC	Human	Malawi	ecoli	ST3580	42782_1_337	E. coli	18	LL18	SWARM	ST3580	Human stool		AA162	rep_cluster_2350,
42782_1_343	SS6146U	17/03/2020	ERS7955945	PT45713K	HH4657K	Human	Malawi	ecoli	ST656	42782_1_343	E. coli	5_1020_1339	LL5_1020_1339	SWARM	ST656	Human stool	AA735		rep_cluster_2350,
42782_1_355	SS6153W	17/03/2020	ERS7955949	PT4584UK	HH463BK	Human	Malawi	ecoli	ST224	42782_1_355	E. coli	102	LL102	SWARM	ST224	Human stool	AC315
42782_1_48	SS6143X	17/03/2020	ERS7956006	PT45625K	HH4649K	Human	Malawi	ecoli	ST3580	42782_1_48	E. coli	18	LL18	SWARM	ST3580	Human stool		AA474	IncI-gamma/K1,
42782_1_8	SS6162U	17/03/2020	ERS7955951	PT45801K	HH462DK	Human	Malawi	ecoli	ST2705	42782_1_8	E. coli	131	LL131	SWARM	ST2705	Human stool	AA887		IncHI1B,IncY,
42782_1_83	SS6156Q	17/03/2020	ERS7956016	PT45641K	HH4649K	Human	Malawi	ecoli	ST3580	42782_1_83	E. coli	18	LL18	SWARM	ST3580	Human stool		AB005	rep_cluster_1704,
42782_2_1	SS39690	21/01/2020	ERS7955306	PT4176PK	HH438DK	Human	Malawi	ecoli	ST38	42782_2_1	E. coli	20	LL20	SWARM	ST38	Human stool		AA734	IncFIA,IncFIB,
42782_2_105	SS6538Z	21/01/2020	ERS7955333	PT4172XK	HH439BK	Human	Malawi	ecoli	ST2852	42782_2_105	E. coli	18	LL18	SWARM	ST2852	Human stool	AC315		rep_cluster_2335,
42782_2_11	SS3684Q	19/09/2019	ERS7955197	PT2076SC	HH2180C	Human	Malawi	ecoli	ST131	42782_2_11	E. coli	25	LL25	SWARM	ST131	Human stool	AA747		IncFIAIncFIBrep_cluster_2131rep_cluster_2244,
42782_2_112	SS65346	21/01/2020	ERS7955335	PT4168PK	HH439BK	Human	Malawi	ecoli	ST206	42782_2_112	E. coli	41_1278_1328	LL41_1278_1328	SWARM	ST206	Human stool	AA749		IncFIB,
42782_2_113	SS3940Q	19/11/2019	ERS7955126	PT4163ZK	HH415RK	Human	Malawi	ecoli	ST48	42782_2_113	E. coli	46_799	LL46_799	SWARM	ST48	Human stool	AB953		IncHI1B,
42782_2_119	SS65354	21/01/2020	ERS7955337	PT4169NK	HH439BK	Human	Malawi	ecoli	Uknown	42782_2_119	E. coli	11	LL11	SWARM	Uknown	Human stool		AA123	ColRI_rep_cluster_1987,
42782_2_122	SS18200	14/11/2019	ERS7955132	PT4156XK	HH433NK	Human	Malawi	ecoli	ST224	42782_2_122	E. coli	88	LL88	SWARM	ST224	Human stool		AA172	IncFIBIncFII,
42782_2_126	SS3096T	15/10/2019	ERS7955230	PT21263C	HH2308C	Human	Malawi	ecoli	ST1485	42782_2_126	E. coli	135	LL_Other	SWARM	Other ST	Human stool	AA179		IncFIBIncFICIncFII,
42782_2_137	SS3097R	15/10/2019	ERS7955232	PT2122BC	HH2308C	Human	Malawi	ecoli	ST167	42782_2_137	E. coli	5_1020_1339	LL5_1020_1339	SWARM	ST167	Human stool	AA172		IncFIA,IncFIIIncFIB,IncFII,
42782_2_138	SS3686M	19/09/2019	ERS7955136	PT2074WC	HH2180C	Human	Malawi	ecoli	ST131	42782_2_138	E. coli	25	LL25	SWARM	ST131	Human stool	AA747		IncFIAIncFIBrep_cluster_2131rep_cluster_2244,
42782_2_146	SS3686M	19/09/2019	ERS7955137	PT2074WC	HH2180C	Human	Malawi	ecoli	ST131	42782_2_146	E. coli	25	LL25	SWARM	ST131	Human stool	AA747		IncFIArep_cluster_2131rep_cluster_2244,
42782_2_15	SS65362	21/01/2020	ERS7955310	PT41700K	HH439BK	Human	Malawi	ecoli	ST131	42782_2_15	E. coli	4	LL4	SWARM	ST131	Human stool	AA171		IncFIAIncFIA,IncFIIIncFIBrep_cluster_2131,
42782_2_154	SS3784I	19/09/2019	ERS7955140	PT4086TK	HH4100K	Human	Malawi	ecoli	ST224	42782_2_154	E. coli	102	LL102	SWARM	ST224	Human stool	AC315
42782_2_156	SS7484F	23/01/2020	ERS7955346	PT2504KC	HH244XC	Human	Malawi	ecoli	ST224	42782_2_156	E. coli	88	LL88	SWARM	ST224	Human stool	AA172		IncFIA,IncFIIIncFII,
42782_2_158	SS3704D	24/09/2019	ERS7955141	PT2079MC	HH219ZC	Human	Malawi	ecoli	ST2171	42782_2_158	E. coli	432	LL432	SWARM	ST2171	Human stool	AA735		IncFIB,
42782_2_162	SS3685O	19/09/2019	ERS7955144	PT2075UC	HH2180C	Human	Malawi	ecoli	ST131	42782_2_162	E. coli	25	LL25	SWARM	ST131	Human stool	AA747		IncFIAIncFIBrep_cluster_2131rep_cluster_2244,
42782_2_164	SS7500A	23/01/2020	ERS7955348	PT2197AC	HH247RC	Human	Malawi	ecoli	ST48	42782_2_164	E. coli	46_799	LL46_799	SWARM	ST48	Human stool		AA174	IncFIB,
42782_2_170	SS3607F	24/09/2019	ERS7955145	PT2083UC	HH220CC	Human	Malawi	ecoli	ST48	42782_2_170	E. coli	46_799	LL46_799	SWARM	ST48	Human stool		AA174	IncFIB,
42782_2_173	SS74975	23/01/2020	ERS7955349	PT21996C	HH247RC	Human	Malawi	ecoli	ST617	42782_2_173	E. coli	60	LL60	SWARM	ST617	Human stool	AA324
42782_2_174	SS3782M	19/09/2019	ERS7955146	PT4083ZK	HH4100K	Human	Malawi	ecoli	ST1421	42782_2_174	Shigella dysenteriae	62_603	LL62_603	SWARM	ST1421	Human stool	AC315		ColRI_rep_cluster_1987,
42782_2_188	SS42024	23/01/2020	ERS7955452	PT2191MC	HH245VC	Human	Malawi	ecoli	ST2705	42782_2_188	E. coli	131	LL131	SWARM	ST2705	Human stool	AA887		IncHI1BIncY,
42782_2_216	SS6558R	23/01/2020	ERS7955458	PT4188HK	HH441NK	Human	Malawi	ecoli	ST3580	42782_2_216	E. coli	18	LL18	SWARM	ST3580	Human stool		AA734	IncFIBrep_cluster_2232,
42782_2_217	SS6557T	23/01/2020	ERS7955460	PT4190TK	HH441NK	Human	Malawi	ecoli	ST3580	42782_2_217	E. coli	18	LL18	SWARM	ST3580	Human stool		AA734	IncFIBrep_cluster_2232,
42782_2_229	SS67767	26/11/2019	ERS7955156	PT0167HN	HH042GN	Human	Malawi	ecoli	ST4450	42782_2_229	E. coli	388	LL_Other	SWARM	Other ST	Human stool		AA376	IncY,
42782_2_234	SS67775	26/11/2019	ERS7955157	PT0168FN	HH042GN	Human	Malawi	ecoli	ST226	42782_2_234	E. coli	116	LL116	SWARM	ST226	Human stool	AC315
42782_2_24	SS3682U	19/09/2019	ERS7955200	PT2078OC	HH2180C	Human	Malawi	ecoli	ST167	42782_2_24	E. coli	5_1020_1339	LL5_1020_1339	SWARM	ST167	Human stool	AA336		IncFIA,IncFIIIncFII,
42782_2_240	SS6789Y	26/11/2019	ERS7955158	PT0164NN	HH041IN	Human	Malawi	ecoli	ST1421	42782_2_240	Shigella dysenteriae	62_603	LL62_603	SWARM	ST1421	Human stool	AC315
42782_2_242	SS6788X	26/11/2019	ERS7955160	PT0166JN	HH041IN	Human	Malawi	ecoli	ST38	42782_2_242	E. coli	20	LL20	SWARM	ST38	Human stool	AA887		IncFIB,
42782_2_248	SS3616D	26/11/2019	ERS7955159	PT2173QC	HH243ZC	Human	Malawi	ecoli	ST10	42782_2_248	E. coli	249	LL_Other	SWARM	ST10	Human stool	AA338		ColRI_rep_cluster_1857,rep_cluster_2401,
42782_2_250	SS3616D	26/11/2019	ERS7955162	PT2173QC	HH243ZC	Human	Malawi	ecoli	ST1722	42782_2_250	E. coli	190	LL190	SWARM	ST1722	Human stool		AA336	IncFIA,
42782_2_253	SS3121M	29/10/2019	ERS7955264	PT0142ZN	HH015MN	Human	Malawi	ecoli	ST48	42782_2_253	E. coli	46_799	LL46_799	SWARM	ST48	Human stool		AA174	IncFIB,
42782_2_258	SS3729W	24/09/2019	ERS7955163	PT0084NN	HH019EN	Human	Malawi	ecoli	ST69	42782_2_258	E. coli	10	LL10	SWARM	ST69	Human stool	AC082		IncFIA,IncFICIncFIB,
42782_2_263	SS3679K	24/09/2019	ERS7955164	PT2085QC	HH221AC	Human	Malawi	ecoli	ST38	42782_2_263	E. coli	20	LL20	SWARM	ST38	Human stool		AB054	rep_cluster_2335,
42782_2_264	SS7460V	23/01/2020	ERS7955472	PT2501QC	HH246TC	Human	Malawi	ecoli	ST315	42782_2_264	E. coli	20	LL20	SWARM	ST315	Human stool		AA734	IncFIB,IncFII,rep_cluster_2232,
42782_2_265	SS3680Y	24/09/2019	ERS7955165	PT2084SC	HH221AC	Human	Malawi	ecoli	ST38	42782_2_265	E. coli	20	LL20	SWARM	ST38	Human stool		AB054	rep_cluster_2335,
42782_2_269	SS7459H	23/01/2020	ERS7955473	PT2500SC	HH246TC	Human	Malawi	ecoli	ST315	42782_2_269	E. coli	20	LL20	SWARM	ST315	Human stool		AA734	IncFIBIncFII,rep_cluster_2232,
42782_2_275	SS3341Z	23/01/2020	ERS7955474	PT0171PN	HH044CN	Human	Malawi	ecoli	ST131	42782_2_275	E. coli	25	LL25	SWARM	ST131	Human stool		AA171	IncFIAIncFIBrep_cluster_2131,
42782_2_277	SS7457L	23/01/2020	ERS7955475	PT2195EC	HH246TC	Human	Malawi	ecoli	ST315	42782_2_277	E. coli	20	LL20	SWARM	ST315	Human stool		AA734	IncFIBIncFII,rep_cluster_2232,
42782_2_278	SS3678M	24/09/2019	ERS7955167	PT2086OC	HH221AC	Human	Malawi	ecoli	ST38	42782_2_278	E. coli	20	LL20	SWARM	ST38	Human stool		AB054	rep_cluster_2335,
42782_2_283	SS6564V	23/01/2020	ERS7955476	PT4194LK	HH443JK	Human	Malawi	ecoli	ST206	42782_2_283	E. coli	41_1278_1328	LL41_1278_1328	SWARM	ST206	Human stool	AA749		IncFIB,
42782_2_284	SS3122K	29/10/2019	ERS7955274	PT01410N	HH015MN	Human	Malawi	ecoli	ST656	42782_2_284	E. coli	5_1020_1339	LL5_1020_1339	SWARM	ST656	Human stool	AD094		rep_cluster_2350,
42782_2_290	SS4084L	29/10/2019	ERS7955275	PT41364K	HH429FK	Human	Malawi	ecoli	ST3580	42782_2_290	Shigella sonnei	18	LL18	SWARM	ST3580	Human stool
42782_2_296	SS3616D	26/11/2019	ERS7955174	PT2173QC	HH243ZC	Human	Malawi	ecoli	ST69	42782_2_296	E. coli	10	LL10	SWARM	ST69	Human stool		AA171	IncFIAIncFIA,IncFIIIncFIBIncFIIIncYrep_cluster_2131,
42782_2_300	SS3663X	26/11/2019	ERS7955175	PT2181QC	HH2420C	Human	Malawi	ecoli	ST4450	42782_2_300	E. coli	388	LL_Other	SWARM	Other ST	Human stool		AA376	IncY,
42782_2_305	SS42032	07/11/2019	ERS7955280	PT2137YC	HH2340C	Human	Malawi	ecoli	ST617	42782_2_305	E. coli	60	LL60	SWARM	ST617	Human stool	AA324
42782_2_307	SS6263K	20/02/2020	ERS7955435	PT25348C	HH254TC	Human	Malawi	ecoli	ST1598	42782_2_307	Shigella dysenteriae	854	LL_Other	SWARM	Other ST	Human stool	AA887		IncI2,
42782_2_309	SS6291C	20/02/2020	ERS7955433	PT0503HN	HH0548N	Human	Malawi	ecoli	ST131	42782_2_309	E. coli	25	LL25	SWARM	ST131	Human stool		AA171	IncFIAIncFIA,IncFIIIncFIBrep_cluster_2131,
42782_2_313	SS3665W	26/11/2019	ERS7955180	PT2179EC	HH2420C	Human	Malawi	ecoli	ST167	42782_2_313	E. coli	5_1020_1339	LL5_1020_1339	SWARM	ST167	Human stool		AA172	IncFIAIncFIBIncFII,
42782_2_320	SS6270M	20/02/2020	ERS7955439	PT25268C	HH253VC	Human	Malawi	ecoli	ST694	42782_2_320	E. coli	5_1020_1339	LL5_1020_1339	SWARM	ST694	Human stool	AA887		IncFIB,
42782_2_332	SS6268A	20/02/2020	ERS7955446	PT25276C	HH253VC	Human	Malawi	ecoli	ST69	42782_2_332	E. coli	10	LL10	SWARM	ST69	Human stool	AA739		IncFIBIncFIC,rep_cluster_2244rep_cluster_2313,
42782_2_335	SS62698	20/02/2020	ERS7955443	PT25284C	HH253VC	Human	Malawi	ecoli	ST1598	42782_2_335	Shigella dysenteriae	854	LL_Other	SWARM	Other ST	Human stool	AA887		IncI2,
42782_2_350	SS3950M	21/01/2020	ERS7955449	PT4179JK	HH437FK	Human	Malawi	ecoli	ST636	42782_2_350	E. coli	140	LL140	SWARM	ST636	Human stool		AA174	IncFIBIncFII,
42782_2_355	SS3970E	21/01/2020	ERS7955305	PT4175RK	HH438DK	Human	Malawi	ecoli	ST5824	42782_2_355	E. coli	5_1020_1339	LL5_1020_1339	SWARM	ST5824	Human stool		AA336	IncFIA,IncFII,
42782_2_83	SS3592Y	17/10/2019	ERS7955218	PT21319C	HH2324C	Human	Malawi	ecoli	ST2171	42782_2_83	E. coli	432	LL432	SWARM	ST2171	Human stool	AA734		rep_cluster_1778,
42782_2_89	SS3151A	10/10/2019	ERS7955329	PT2104FC	HH2260C	Human	Malawi	ecoli	ST68	42782_2_89	E. coli	157	LL157	SWARM	ST68	Human stool	AA887		IncI-gamma/K1,
42782_2_94	SS3939C	19/11/2019	ERS7955121	PT41620K	HH415RK	Human	Malawi	ecoli	ST609	42782_2_94	Shigella dysenteriae	1426	LL_Other	SWARM	Other ST	Human stool
42782_4_10	SS1330X	18/06/2019	ERS7956784	PT4018GK	HH403ZK	Human	Malawi	ecoli	ST2852	42782_4_10	E. coli	18	LL18	SWARM	ST2852	Human stool	AC315		IncY,
42782_4_101	SS1983X	07/08/2019	ERS7956808	PT20519C	HH210GC	Human	Malawi	ecoli	ST636	42782_4_101	E. coli	140	LL140	SWARM	ST636	Human stool		AA147	rep_cluster_2401,
42782_4_107	SS1919F	06/08/2019	ERS7956807	PT4045AK	HH407RK	Human	Malawi	ecoli	ST2171	42782_4_107	E. coli	432	LL432	SWARM	ST2171	Human stool	AA734		IncFIB,
42782_4_110	SS1382C	07/08/2019	ERS7956809	PT0049TN	HH010WN	Human	Malawi	ecoli	ST361	42782_4_110	Shigella sonnei	86	LL_Other	SWARM	Other ST	Human stool	AC315
42782_4_118	SS1916L	06/08/2019	ERS7956810	PT4045AK	HH407RK	Human	Malawi	ecoli	ST2171	42782_4_118	E. coli	432	LL432	SWARM	ST2171	Human stool	AA734
42782_4_123	SS11507	18/06/2019	ERS7956812	PT2026BC	HH205AC	Human	Malawi	ecoli	ST131	42782_4_123	E. coli	25	LL25	SWARM	ST131	Human stool		AA171	IncFIAIncFIBrep_cluster_2131,
42782_4_126	SS1413U	18/06/2019	ERS7956813	PT0022EN	HH005QN	Human	Malawi	ecoli	ST69	42782_4_126	E. coli	10	LL10	SWARM	ST69	Human stool	AC314		IncFIA,IncFIC,
42782_4_131	SS1323Y	18/06/2019	ERS7956814	PT4024KK	HH403ZK	Human	Malawi	ecoli	ST757	42782_4_131	E. coli	1334	LL_Other	SWARM	Other ST	Human stool	AC314		IncK2/Z,
42782_4_15	SS1324W	18/06/2019	ERS7956786	PT4016KK	HH403ZK	Human	Malawi	ecoli	ST2852	42782_4_15	E. coli	18	LL18	SWARM	ST2852	Human stool	AC315		IncY,
42782_4_153	SS1373E	25/06/2019	ERS7956820	PT00282N	HH006ON	Human	Malawi	ecoli	ST394	42782_4_153	E. coli	67	LL67	SWARM	ST394	Human stool	AA474		IncFII,rep_cluster_2183IncR,
42782_4_157	SS1372G	25/06/2019	ERS7956821	PT00290N	HH006ON	Human	Malawi	ecoli	ST131	42782_4_157	E. coli	25	LL25	SWARM	ST131	Human stool		AA171	IncFIAIncFIBrep_cluster_2131,
42782_4_166	SS1333U	11/06/2019	ERS7956823	PT4007MK	HH4020K	Human	Malawi	ecoli	ST167	42782_4_166	E. coli	5_1020_1339	LL5_1020_1339	SWARM	ST167	Human stool		AA171	IncFIA,IncFIIIncFII,
42782_4_18	SS1325U	18/06/2019	ERS7956785	PT4013QK	HH403ZK	Human	Malawi	ecoli	ST69	42782_4_18	E. coli	10	LL10	SWARM	ST69	Human stool	AC120		IncFIA,IncFIC,
42782_4_204	SS1375A	25/06/2019	ERS7956735	PT00266N	HH006ON	Human	Malawi	ecoli	ST394	42782_4_204	E. coli	67	LL67	SWARM	ST394	Human stool	AA474		IncFII,rep_cluster_2183IncR,
42782_4_245	SS1244W	30/07/2019	ERS7956843	PT00442N	HH009IN	Human	Malawi	ecoli	ST752	42782_4_245	E. coli	5_1020_1339	LL5_1020_1339	SWARM	Other ST	Human stool	AF579		Col(MG828),
42782_4_259	SS10491	15/05/2019	ERS7956750	PT0011KN	HH003UN	Human	Malawi	ecoli	ST38	42782_4_259	E. coli	20	LL20	SWARM	ST38	Human stool		AA734	IncFIA,IncFIB,
42782_4_267	SS1050F	15/05/2019	ERS7956752	PT0012IN	HH003UN	Human	Malawi	ecoli	ST44	42782_4_267	E. coli	223	LL223	SWARM	ST44	Human stool		AA173	IncFIAIncFIA,IncFICIncFIA,IncFIIIncFIB,
42782_4_291	SS1028B	07/05/2019	ERS7956759	PT2007HC	HH202GC	Human	Malawi	ecoli	Uknown	42782_4_291	E. coli	1423	LL_Other	SWARM	Uknown	Human stool	AA887		IncFIB,
42782_4_304	SS1012R	07/05/2019	ERS7956762	PT0008AN	HH002WN	Human	Malawi	ecoli	ST167	42782_4_304	E. coli	5_1020_1339	LL5_1020_1339	SWARM	ST167	Human stool	AA941		IncFIA,IncFII,
42782_4_305	SS1011T	07/05/2019	ERS7956763	PT00098N	HH002WN	Human	Malawi	ecoli	ST1421	42782_4_305	Shigella dysenteriae	62_603	LL62_603	SWARM	ST1421	Human stool	AC315
42782_4_310	SS1010V	07/05/2019	ERS7956764	PT0006EN	HH002WN	Human	Malawi	ecoli	ST4450	42782_4_310	E. coli	388	LL_Other	SWARM	Other ST	Human stool		AA376	IncY,
42782_4_311	SS1925J	14/08/2019	ERS7957004	PT4050GK	HH408PK	Human	Malawi	ecoli	ST167	42782_4_311	E. coli	5_1020_1339	LL5_1020_1339	SWARM	ST167	Human stool	AA171		IncFIA,IncFII,
42782_4_313	SS1009H	07/05/2019	ERS7956765	PT0007CN	HH002WN	Human	Malawi	ecoli	ST1421	42782_4_313	Shigella dysenteriae	62_603	LL62_603	SWARM	ST1421	Human stool	AC315
42782_4_319	SS1006N	30/04/2019	ERS7956767	PT0001ON	HH001YN	Human	Malawi	ecoli	ST189	42782_4_319	E. coli	35	LL35	SWARM	Other ST	Human stool	AA738		IncHI1B,
42782_4_320	SS1017H	30/04/2019	ERS7956768	PT2002RC	HH201IC	Human	Malawi	ecoli	ST2705	42782_4_320	E. coli	131	LL131	SWARM	ST2705	Human stool	AA887		IncHI1BIncY,
42782_4_328	SS11611	23/07/2019	ERS7957009	PT4035EK	HH405VK	Human	Malawi	ecoli	ST38	42782_4_328	E. coli	20	LL20	SWARM	ST38	Human stool		AA332	IncFIA,
42782_4_332	SS1014N	30/04/2019	ERS7956772	PT2005LC	HH201IC	Human	Malawi	ecoli	ST2705	42782_4_332	E. coli	131	LL131	SWARM	ST2705	Human stool	AA887		IncHI1BIncY,
42782_4_334	SS1164W	23/07/2019	ERS7957012	PT4037AK	HH405VK	Human	Malawi	ecoli	ST3580	42782_4_334	E. coli	18	LL18	SWARM	ST3580	Human stool		AA734	IncFIBrep_cluster_2232,
42782_4_336	SS1171Y	16/07/2019	ERS7957013	PT20447C	HH2084C	Human	Malawi	ecoli	ST636	42782_4_336	E. coli	140	LL140	SWARM	ST636	Human stool		AA161	rep_cluster_2350,
42782_4_337	SS1087Q	02/07/2019	ERS7956774	PT4029AK	HH404XK	Human	Malawi	ecoli	ST38	42782_4_337	E. coli	20	LL20	SWARM	ST38	Human stool		AA734	IncFIA,IncFIB,
42782_4_338	SS1088O	02/07/2019	ERS7956773	PT4027EK	HH404XK	Human	Malawi	ecoli	ST68	42782_4_338	E. coli	157	LL157	SWARM	ST68	Human stool	AA887		IncFIA,
42782_4_349	SS1374C	25/06/2019	ERS7956777	PT0032AN	HH006ON	Human	Malawi	ecoli	ST394	42782_4_349	E. coli	67	LL67	SWARM	ST394	Human stool	AC082		IncFII,rep_cluster_2183IncR,
42782_4_350	SS1371I	25/06/2019	ERS7956778	PT0031CN	HH006ON	Human	Malawi	ecoli	ST394	42782_4_350	E. coli	67	LL67	SWARM	ST394	Human stool	AC302		IncFII,rep_cluster_2183IncR,
42782_4_354	SS1165U	30/07/2019	ERS7957024	PT4041IK	HH406TK	Human	Malawi	ecoli	Uknown	42782_4_354	E. coli	4	LL4	SWARM	Uknown	Human stool	AA171		rep_cluster_2401,
42782_4_358	SS13776	25/06/2019	ERS7956780	PT0030EN	HH006ON	Human	Malawi	ecoli	ST394	42782_4_358	E. coli	67	LL67	SWARM	ST394	Human stool	AA474		IncFII,rep_cluster_2183IncR,
42782_4_47	SS10731	04/06/2019	ERS7956793	PT00178N	HH004SN	Human	Malawi	ecoli	ST5824	42782_4_47	E. coli	5_1020_1339	LL5_1020_1339	SWARM	ST5824	Human stool		AA147	rep_cluster_2401,
42782_4_49	SS10555	04/06/2019	ERS7956794	PT4002WK	HH4012K	Human	Malawi	ecoli	ST38	42782_4_49	E. coli	20	LL20	SWARM	ST38	Human stool	AA334		IncFIA,IncFIC,
42782_4_65	SS1084W	04/06/2019	ERS7956798	PT2020NC	HH204CC	Human	Malawi	ecoli	ST38	42782_4_65	E. coli	20	LL20	SWARM	ST38	Human stool	AA887		IncFIB,
42782_4_7	SS1328O	18/06/2019	ERS7956782	PT4020SK	HH403ZK	Human	Malawi	ecoli	ST38	42782_4_7	E. coli	20	LL20	SWARM	ST38	Human stool	AA337
42782_4_74	SS1085U	04/06/2019	ERS7956800	PT20199C	HH204CC	Human	Malawi	ecoli	ST38	42782_4_74	E. coli	20	LL20	SWARM	ST38	Human stool
42782_4_78	SS1103L	16/07/2019	ERS7956802	PT0040AN	HH008KN	Human	Malawi	ecoli	ST48	42782_4_78	E. coli	46_799	LL46_799	SWARM	ST48	Human stool	AA374		IncHI1B,
43416_1_102	SS257044H	20/08/2020	ERS8285768	PT257036H	HH257011H	Human	Uganda	ecoli	Uknown	43416_1_102	E. coli	67	LL67	SWARU	Uknown	Human stool	AA474
43416_1_105	SS257349H	12/02/2021	ERS8285771	PT257146H	HH257039H	Human	Uganda	ecoli	ST131	43416_1_105	E. coli	4	LL4	SWARU	ST131	Human stool	AA579		IncFIAIncFIBrep_cluster_2131,
43416_1_14	SS257068H	10/09/2020	ERS8285882	PT257047H	HH257014H	Human	Uganda	ecoli	ST354	43416_1_14	E. coli	76	LL_Other	SWARU	Other ST	Human stool		AA174	IncFIBIncFII,
43416_1_152	SS257486K	04/03/2021	ERS8285786	PT257329K	HH257100K	Human	Uganda	ecoli	ST3580	43416_1_152	E. coli	18	LL18	SWARU	ST3580	Human stool
43416_1_17	SS257058H	03/09/2020	ERS8285883	PT257042H	HH257013H	Human	Uganda	ecoli	ST442	43416_1_17	E. coli	1421	LL_Other	SWARU	Other ST	Human stool	AA282		IncK2/Z,
43416_1_2	SS257069H	10/09/2020	ERS8285879	PT257048H	HH257014H	Human	Uganda	ecoli	Uknown	43416_1_2	Shigella dysenteriae	62_603	LL62_603	SWARU	Uknown	Human stool	AA474		IncFIBrep_cluster_2244,
43416_1_210	SS257329H	05/02/2021	ERS8285853	PT257133H	HH257037H	Human	Uganda	ecoli	ST34	43416_1_210	E. coli	5_1020_1339	LL5_1020_1339	SWARU	ST34	Human stool	AC315
43416_1_212	SS257337H	12/02/2021	ERS8285854	PT257137H	HH257038H	Human	Uganda	ecoli	ST58	43416_1_212	E. coli	11	LL11	SWARU	ST58	Human stool	AB957		IncFIAIncFIA,IncFIC,
43416_1_218	SS257326H	29/01/2021	ERS8285857	PT257130H	HH257036H	Human	Uganda	ecoli	ST2074	43416_1_218	E. coli	817	LL_Other	SWARU	Other ST	Human stool	AC315		IncI2,
43416_1_221	SS257362H	19/02/2021	ERS8285859	PT257142H	HH257041H	Human	Uganda	ecoli	ST3489	43416_1_221	E. coli	580	LL580	SWARU	ST3489	Human stool	AC315		ColRI_rep_cluster_1857,IncFIA,IncFII,
43416_1_228	SS257218H	20/11/2020	ERS8285862	PT257122H	HH257034H	Human	Uganda	ecoli	ST2852	43416_1_228	E. coli	18	LL18	SWARU	ST2852	Human stool	AC315		ColRI_rep_cluster_1987,
43416_1_230	SS257012H	30/07/2020	ERS8285863	PT257012H	HH257004H	Human	Uganda	ecoli	ST3856	43416_1_230	E. coli	933	LL_Other	SWARU	Other ST	Human stool	AC314		ColpVC,
43416_1_242	SS257015H	30/07/2020	ERS8285869	PT257015H	HH257005H	Human	Uganda	ecoli	ST69	43416_1_242	E. coli	10	LL10	SWARU	ST69	Human stool	AC315
43416_1_245	SS257143H	15/10/2020	ERS8285679	PT257088H	HH257025H	Human	Uganda	ecoli	ST38	43416_1_245	E. coli	20	LL20	SWARU	ST38	Human stool		AA171
43416_1_247	SS257184H	29/10/2020	ERS8285681	PT257111H	HH257031H	Human	Uganda	ecoli	ST1788	43416_1_247	E. coli	545	LL_Other	SWARU	Other ST	Human stool		AC315	IncY,
43416_1_248	SS257026H	13/08/2020	ERS8285870	PT257026H	HH257008H	Human	Uganda	ecoli	ST617	43416_1_248	E. coli	60	LL60	SWARU	ST617	Human stool	AA324		IncFIAIncFIA,IncFICIncFIB,
43416_1_250	SS257022H	09/08/2020	ERS8285876	PT257022H	HH257006H	Human	Uganda	ecoli	ST6636	43416_1_250	E. coli	608	LL_Other	SWARU	Other ST	Human stool		AA474	IncI1/B/O,
43416_1_251	SS257344H	12/02/2021	ERS8285874	PT257140H	HH257038H	Human	Uganda	ecoli	ST2852	43416_1_251	E. coli	18	LL18	SWARU	ST2852	Human stool	AC315		IncFIA,
43416_1_255	SS257351H	12/02/2021	ERS8285873	PT257147H	HH257039H	Human	Uganda	ecoli	ST196	43416_1_255	E. coli	91	LL91	SWARU	ST196	Human stool		AD487	rep_cluster_2370,
43416_1_258	SS257024H	09/08/2020	ERS8285877	PT257024H	HH257006H	Human	Uganda	ecoli	ST69	43416_1_258	E. coli	10	LL10	SWARU	ST69	Human stool	AC315		rep_cluster_1778,
43416_1_26	SS257074H	10/09/2020	ERS8285888	PT257051H	HH257015H	Human	Uganda	ecoli	ST394	43416_1_26	E. coli	67	LL67	SWARU	ST394	Human stool		AD672
43416_1_28	SS6328I	25/02/2020	ERS7955797	PT0511HN	HH0580N	Human	Malawi	ecoli	ST656	43416_1_28	E. coli	5_1020_1339	LL5_1020_1339	SWARM	ST656	Human stool	AD094		rep_cluster_2350,
43416_1_29	SS257080H	17/09/2020	ERS8285887	PT257053H	HH257016H	Human	Uganda	ecoli	ST2852	43416_1_29	E. coli	18	LL18	SWARU	ST2852	Human stool		AA552	IncN,
43416_1_31	SS41224	27/02/2020	ERS7955818	PT45545K	HH4593K	Human	Malawi	ecoli	ST694	43416_1_31	E. coli	5_1020_1339	LL5_1020_1339	SWARM	ST694	Human stool		AA887	IncFIB,
43416_1_33	SS257152H	22/10/2020	ERS8285697	PT257093H	HH257026H	Human	Uganda	ecoli	ST337	43416_1_33	E. coli	275	LL_Other	SWARU	Other ST	Human stool	AA747		IncY,
43416_1_35	SS257175H	29/10/2020	ERS8285698	PT257106H	HH257030H	Human	Uganda	ecoli	ST206	43416_1_35	E. coli	41_1278_1328	LL41_1278_1328	SWARU	ST206	Human stool	AC315		IncFIB,
43416_1_36	SS257056H	03/09/2020	ERS8285890	PT257040H	HH257012H	Human	Uganda	ecoli	ST3274	43416_1_36	E. coli	1153_1261	LL_Other	SWARU	Other ST	Human stool	AC315		IncFIB,
43416_1_42	SS257002H	16/07/2020	ERS8285892	PT257002H	HH257001H	Human	Uganda	ecoli	ST69	43416_1_42	E. coli	10	LL10	SWARU	ST69	Human stool	AC315		IncY,
43416_1_44	SS257073H	10/09/2020	ERS8285893	PT257050H	HH257015H	Human	Uganda	ecoli	ST394	43416_1_44	E. coli	67	LL67	SWARU	ST394	Human stool		AC082	IncQ1,
43416_1_51	SS257085H	17/09/2020	ERS8285897	PT257056H	HH257017H	Human	Uganda	ecoli	ST10	43416_1_51	E. coli	5_1020_1339	LL5_1020_1339	SWARU	ST10	Human stool	AA579		IncFIA,
43416_1_56	SS257332H	05/02/2021	ERS8285747	PT257136H	HH257037H	Human	Uganda	ecoli	ST155	43416_1_56	E. coli	11	LL11	SWARU	ST155	Human stool		AA374	IncHI1B,
43416_1_74	SS257325H	29/01/2021	ERS8285760	PT257129H	HH257036H	Human	Uganda	ecoli	ST46	43416_1_74	Shigella dysenteriae	62_603	LL62_603	SWARU	ST46	Human stool	novel_1b1a1de0ce2dc940f333e01ee399af58
43416_1_77	SS257045H	20/08/2020	ERS8285761	PT257037H	HH257011H	Human	Uganda	ecoli	ST1193	43416_1_77	E. coli	15	LL15	SWARU	ST1193	Human stool	AA282		IncK2/Z,
43416_1_8	SS257081H	17/09/2020	ERS8285881	PT257054H	HH257016H	Human	Uganda	ecoli	ST2852	43416_1_8	E. coli	18	LL18	SWARU	ST2852	Human stool		AA552	IncN,
43416_1_82	SS257350H	12/02/2021	ERS8285765	PT257145H	HH257039H	Human	Uganda	ecoli	ST2705	43416_1_82	E. coli	131	LL131	SWARU	ST2705	Human stool	AA887		IncFIA,
42153_1_23	SE6123B	30/01/2020	ERS7955485	NA	HH050GN	Environment	Malawi	ecoli	ST656	42153_1_23	E. coli	5_1020_1339	LL5_1020_1339	SWARM	ST656	Other	AD094		rep_cluster_2350,
42153_1_339	SE7519T	25/02/2020	ERS7955783	NA	HH453FK	Environment	Malawi	ecoli	ST2705	42153_1_339	E. coli	131	LL131	SWARM	ST2705	Other	AA887		IncHI1B,IncY,
42153_1_61	SE72582	30/01/2020	ERS7955495	NA	HH0492N	Environment	Malawi	ecoli	ST10	42153_1_61	E. coli	5_1020_1339	LL5_1020_1339	SWARM	ST10	Other	AA338		IncY,
42601_1_140	SE6991Y	19/03/2020	ERS7955936	NA	HH061AN	Environment	Malawi	ecoli	ST6061	42601_1_140	Shigella sp. PAMC 28760	45	LL_Other	SWARM	Other ST	Other	AC247		IncFIA,IncFICIncFIB,
42782_1_312	SE6999I	19/03/2020	ERS7955932	NA	HH0628N	Environment	Malawi	ecoli	ST38	42782_1_312	E. coli	20	LL20	SWARM	ST38	Other		AA579	rep_cluster_1778,
42782_2_189	SE3540P	26/11/2019	ERS7955149	NA	HH2420C	Environment	Malawi	ecoli	ST2705	42782_2_189	E. coli	131	LL131	SWARM	ST2705	Other	AA887		IncHI1BIncY,
42153_1_268	SW6858N	25/02/2020	ERS7955759	NA	HH0572N	Environment	Malawi	ecoli	ST3580	42153_1_268	E. coli	18	LL18	SWARM	ST3580	Other water		AA184	IncFIB,
42601_1_50	SW63185	27/02/2020	ERS7955820	NA	HH4585K	Environment	Malawi	ecoli	ST2852	42601_1_50	E. coli	18	LL18	SWARM	ST2852	Other water	AC315
42782_1_252	SW6532U	26/03/2020	ERS7956069	NA	HH0644N	Environment	Malawi	ecoli	ST656	42782_1_252	E. coli	5_1020_1339	LL5_1020_1339	SWARM	ST656	Other water	AD094		rep_cluster_2350,
42782_4_275	SW10234	15/05/2019	ERS7956754	NA	HH003UN	Environment	Malawi	ecoli	ST38	42782_4_275	E. coli	20	LL20	SWARM	ST38	Other water		AA734	IncFIA,IncFIB,
43416_1_19	SW3391Z	07/11/2019	ERS7955282	NA	HH036CN	Environment	Malawi	ecoli	ST3580	43416_1_19	E. coli	18	LL18	SWARM	ST3580	Other water
42153_1_286	SW6218D	04/02/2020	ERS7955554	NA	HH4489K	Environment	Malawi	ecoli	ST3489	42153_1_286	E. coli	580	LL580	SWARM	ST3489	Rinse water		AA376	IncY,
42153_1_320	SW62553	11/02/2020	ERS7955583	NA	HH452HK	Environment	Malawi	ecoli	ST3489	42153_1_320	E. coli	580	LL580	SWARM	ST3489	Rinse water		AA376	IncY,
42153_1_346	SW62537	11/02/2020	ERS7955591	NA	HH451JK	Environment	Malawi	ecoli	ST315	42153_1_346	E. coli	20	LL20	SWARM	ST315	Rinse water		AA734	IncFIBIncFII,rep_cluster_2232,
42782_2_101	SW6155B	21/01/2020	ERS7955332	NA	HH439BK	Environment	Malawi	ecoli	Uknown	42782_2_101	E. coli	11	LL11	SWARM	Uknown	Rinse water		AA123	ColRI_rep_cluster_1987,
42782_2_139	SW3252K	15/10/2019	ERS7955233	NA	HH2308C	Environment	Malawi	ecoli	ST167	42782_2_139	E. coli	5_1020_1339	LL5_1020_1339	SWARM	ST167	Rinse water	AA171		IncFIA,IncFII,
42782_2_195	SW61817	23/01/2020	ERS7955453	NA	HH443JK	Environment	Malawi	ecoli	ST206	42782_2_195	E. coli	41_1278_1328	LL41_1278_1328	SWARM	ST206	Rinse water	AA749		IncFIB,
42782_2_215	SW6162D	21/01/2020	ERS7955411	NA	HH437FK	Environment	Malawi	ecoli	Uknown	42782_2_215	E. coli	11	LL11	SWARM	Uknown	Rinse water		AA123	ColRI_rep_cluster_1987,
42782_2_291	SW61729	23/01/2020	ERS7955478	NA	HH440PK	Environment	Malawi	ecoli	ST224	42782_2_291	E. coli	88	LL88	SWARM	ST224	Rinse water	AB190		IncFIB,IncFII,
42782_2_91	SW39177	17/10/2019	ERS7955220	NA	HH428HK	Environment	Malawi	ecoli	ST73	42782_2_91	E. coli	8	LL8	SWARM	ST73	Rinse water	AA554
42782_4_69	SW10250	04/06/2019	ERS7956799	NA	HH4012K	Environment	Malawi	ecoli	ST10	42782_4_69	E. coli	305_527_1047	LL_Other	SWARM	ST10	Rinse water	AB958		IncI-gamma/K1,
42153_1_103	SW3734L	30/01/2020	ERS7955507	NA	HH251ZC	Environment	Malawi	ecoli	ST73	42153_1_103	E. coli	8	LL8	SWARM	ST73	River Water	AA554
42153_1_149	SW37585	24/01/2020	ERS7955517	NA	HH045AN	Environment	Malawi	ecoli	ST1147	42153_1_149	E. coli	205	LL_Other	SWARM	Other ST	River Water	AA474		IncI-gamma/K1rep_cluster_2350,
42153_1_221	SW7424M	20/02/2020	ERS7955743	NA	HH0556N	Environment	Malawi	ecoli	ST167	42153_1_221	E. coli	5_1020_1339	LL5_1020_1339	SWARM	ST167	River Water		AA324
42153_1_240	SW7436E	20/02/2020	ERS7955749	NA	HH052CN	Environment	Malawi	ecoli	ST636	42153_1_240	E. coli	140	LL140	SWARM	ST636	River Water		AA174	IncFIA,IncFIIIncFIBIncFIIIncQ1,rep_cluster_2335,
42153_1_310	SW68502	25/02/2020	ERS7955772	NA	HH059ZN	Environment	Malawi	ecoli	ST131	42153_1_310	E. coli	4	LL4	SWARM	ST131	River Water	AA171		rep_cluster_2350,
42153_1_350	SW38465	25/02/2020	ERS7955788	NA	HH0564N	Environment	Malawi	ecoli	ST656	42153_1_350	E. coli	5_1020_1339	LL5_1020_1339	SWARM	ST656	River Water	AD094		rep_cluster_2350,
42153_1_39	SW3730T	30/01/2020	ERS7955489	NA	HH0484N	Environment	Malawi	ecoli	ST131	42153_1_39	E. coli	25	LL25	SWARM	ST131	River Water	AA171		IncFIAIncFIBrep_cluster_2131,
42153_1_40	SW3750L	30/01/2020	ERS7955490	NA	HH249NC	Environment	Malawi	ecoli	ST167	42153_1_40	E. coli	5_1020_1339	LL5_1020_1339	SWARM	ST167	River Water	AB192		IncFIA,IncFII,
42153_1_6	SW3850D	25/02/2020	ERS7955791	NA	HH0572N	Environment	Malawi	ecoli	ST410	42153_1_6	E. coli	12	LL12	SWARM	ST410	River Water	AA173		IncFIAIncFIA,IncFICIncFIB,
42153_1_75	SW3738D	30/01/2020	ERS7955498	NA	HH2500C	Environment	Malawi	ecoli	ST617	42153_1_75	E. coli	60	LL60	SWARM	ST617	River Water	AA324		IncFIAIncFIA,IncFICIncFIB,
42153_1_94	SW73758	30/01/2020	ERS7955503	NA	HH0492N	Environment	Malawi	ecoli	ST167	42153_1_94	E. coli	5_1020_1339	LL5_1020_1339	SWARM	ST167	River Water	AB192		IncFIA,IncFII,
42153_2_105	SW1170J	23/07/2019	ERS7954756	NA	HH009IN	Environment	Malawi	ecoli	ST2852	42153_2_105	E. coli	18	LL18	SWARM	ST2852	River Water	AC315		IncY,
42153_2_112	SW1162J	23/07/2019	ERS7954757	NA	HH2092C	Environment	Malawi	ecoli	ST131	42153_2_112	E. coli	4	LL4	SWARM	ST131	River Water	AA171		IncFIAIncFIA,IncFIIIncFIBrep_cluster_2131,
42153_2_13	SW10090	07/05/2019	ERS7954730	NA	HH002WN	Environment	Malawi	ecoli	ST131	42153_2_13	E. coli	4	LL4	SWARM	ST131	River Water		AA334	IncFIA,IncFICIncFIBrep_cluster_2131,
42153_2_177	SW1356X	07/08/2019	ERS7954774	NA	HH210GC	Environment	Malawi	ecoli	ST131	42153_2_177	E. coli	4	LL4	SWARM	ST131	River Water		AA171	IncFIB,IncFII,
42153_2_185	SW1320N	20/08/2019	ERS7954776	NA	HH211EC	Environment	Malawi	ecoli	ST5824	42153_2_185	E. coli	5_1020_1339	LL5_1020_1339	SWARM	ST5824	River Water		AA147	rep_cluster_2401,
42153_2_191	SW32756	10/10/2019	ERS7955067	NA	HH025IN	Environment	Malawi	ecoli	ST38	42153_2_191	E. coli	20	LL20	SWARM	ST38	River Water	AA887		IncFIB,
42153_2_211	SW38553	10/10/2019	ERS7955072	NA	HH026GN	Environment	Malawi	ecoli	ST131	42153_2_211	E. coli	25	LL25	SWARM	ST131	River Water		AA171	IncFIA,
42153_2_218	SW3555R	21/11/2019	ERS7954973	NA	HH040KN	Environment	Malawi	ecoli	ST46	42153_2_218	Shigella dysenteriae	62_603	LL62_603	SWARM	ST46	River Water	AA172		IncFIA,IncFIIIncFIBIncFII,
42153_2_277	SW3129Q	01/10/2019	ERS7954989	NA	HH022ON	Environment	Malawi	ecoli	ST167	42153_2_277	E. coli	5_1020_1339	LL5_1020_1339	SWARM	ST167	River Water		AA171	IncFIA,IncFII,
42153_2_298	SW1220V	03/09/2019	ERS7954804	NA	HH212CC	Environment	Malawi	ecoli	Uknown	42153_2_298	E. coli	4	LL4	SWARM	Uknown	River Water	AA171		IncFIA,IncFIBIncFIA,IncFIIrep_cluster_2131,
42153_2_312	SW34372	17/10/2019	ERS7954901	NA	HH031MN	Environment	Malawi	ecoli	ST38	42153_2_312	E. coli	20	LL20	SWARM	ST38	River Water		AA734	IncFIA,IncFIB,
42153_2_325	SW3141Y	10/09/2019	ERS7954813	NA	HH013QN	Environment	Malawi	ecoli	ST38	42153_2_325	E. coli	20	LL20	SWARM	ST38	River Water		AA734	IncFIA,IncFIB,
42153_2_332	SW3970Y	17/10/2019	ERS7954908	NA	HH032KN	Environment	Malawi	ecoli	ST44	42153_2_332	E. coli	223	LL223	SWARM	ST44	River Water	AA324		IncFIAIncFIA,IncFICIncFIB,
42153_2_5	SW10058	30/04/2019	ERS7954728	NA	HH201IC	Environment	Malawi	ecoli	ST131	42153_2_5	E. coli	25	LL25	SWARM	ST131	River Water		AA337	IncFIAIncFIBrep_cluster_2131,
42601_1_12	SW38385	25/02/2020	ERS7955780	NA	HH259JC	Environment	Malawi	ecoli	ST73	42601_1_12	E. coli	8	LL8	SWARM	ST73	River Water	AA554
42601_1_20	SW6857P	25/02/2020	ERS7955792	NA	HH0580N	Environment	Malawi	ecoli	ST224	42601_1_20	E. coli	88	LL88	SWARM	ST224	River Water	AA172		IncFIA,IncFIIIncFIB,IncFII,
42601_1_22	SW3842D	25/02/2020	ERS7955793	NA	HH257NC	Environment	Malawi	ecoli	ST73	42601_1_22	E. coli	8	LL8	SWARM	ST73	River Water		AA552
42601_1_26	SW1139H	23/07/2019	ERS7957011	NA	HH405VK	Environment	Malawi	ecoli	ST38	42601_1_26	E. coli	20	LL20	SWARM	ST38	River Water		AA332	IncFIA,
42601_1_359	SW7432M	20/02/2020	ERS7955747	NA	HH053AN	Environment	Malawi	ecoli	ST131	42601_1_359	E. coli	25	LL25	SWARM	ST131	River Water	AA579		IncFIAIncFIBrep_cluster_2131,
42601_1_93	SW4101Y	05/03/2020	ERS7955841	NA	HH258LC	Environment	Malawi	ecoli	ST6438	42601_1_93	E. coli	1408	LL_Other	SWARM	Other ST	River Water	AC315
42782_1_268	SW6547G	26/03/2020	ERS7956073	NA	HH0652N	Environment	Malawi	ecoli	ST3036	42782_1_268	E. coli	347	LL347	SWARM	ST3036	River Water	AA190		IncFIA,IncFIC,
42782_1_286	SW6480M	19/03/2020	ERS7955924	NA	HH061AN	Environment	Malawi	ecoli	ST3036	42782_1_286	E. coli	347	LL347	SWARM	ST3036	River Water	AA190		IncFIA,IncFIC,
42782_1_293	SW64886	19/03/2020	ERS7955925	NA	HH262TC	Environment	Malawi	ecoli	ST656	42782_1_293	E. coli	5_1020_1339	LL5_1020_1339	SWARM	ST656	River Water	AD094		rep_cluster_2350,
42782_1_309	SW6551O	26/03/2020	ERS7956085	NA	HH0636N	Environment	Malawi	ecoli	ST69	42782_1_309	E. coli	10	LL10	SWARM	ST69	River Water	AC302		IncFIA,IncFIC,
42782_1_319	SW6537K	26/03/2020	ERS7956088	NA	HH264PC	Environment	Malawi	ecoli	ST2171	42782_1_319	E. coli	432	LL432	SWARM	ST2171	River Water	AA734		IncFIB,
42782_1_321	SW6484E	19/03/2020	ERS7955935	NA	HH060CN	Environment	Malawi	ecoli	ST38	42782_1_321	E. coli	20	LL20	SWARM	ST38	River Water		AA734	IncFIA,IncFIB,
42782_1_323	SW6541S	26/03/2020	ERS7956090	NA	HH265NC	Environment	Malawi	ecoli	ST2171	42782_1_323	E. coli	432	LL432	SWARM	ST2171	River Water		AA174	IncFIB,
42782_1_331	SW6476E	19/03/2020	ERS7955941	NA	HH0628N	Environment	Malawi	ecoli	ST131	42782_1_331	E. coli	4	LL4	SWARM	ST131	River Water	AA747		IncFIA,IncFIB,IncFICIncQ1rep_cluster_2131,
42782_2_118	SW3250O	15/10/2019	ERS7955228	NA	HH2308C	Environment	Malawi	ecoli	ST617	42782_2_118	E. coli	60	LL60	SWARM	ST617	River Water	AA352		IncFIA,
42782_2_131	SW3242O	15/10/2019	ERS7955231	NA	HH229VC	Environment	Malawi	ecoli	ST226	42782_2_131	E. coli	116	LL116	SWARM	ST226	River Water	AA474		IncI-gamma/K1,
42782_2_143	SW3222W	15/10/2019	ERS7955234	NA	HH030ON	Environment	Malawi	ecoli	ST131	42782_2_143	E. coli	4	LL4	SWARM	ST131	River Water	AA171		rep_cluster_2350,
42782_2_150	SW39513	17/09/2019	ERS7955139	NA	HH2172C	Environment	Malawi	ecoli	ST38	42782_2_150	E. coli	20	LL20	SWARM	ST38	River Water		AA734	IncFIA,IncFIB,
42782_2_168	SW3705V	23/01/2020	ERS7955350	NA	HH0476N	Environment	Malawi	ecoli	ST656	42782_2_168	E. coli	5_1020_1339	LL5_1020_1339	SWARM	ST656	River Water	AD094		ColRI_rep_cluster_1857,rep_cluster_2401,
42782_2_185	SW3698Y	23/01/2020	ERS7955451	NA	HH245VC	Environment	Malawi	ecoli	ST2705	42782_2_185	E. coli	131	LL131	SWARM	ST2705	River Water	AA887		IncHI1BIncY,
42782_2_232	SW3690D	23/01/2020	ERS7955463	NA	HH0468N	Environment	Malawi	ecoli	ST196	42782_2_232	E. coli	91	LL91	SWARM	ST196	River Water		AA378	IncY,
42782_2_235	SW3539R	26/11/2019	ERS7955259	NA	HH243ZC	Environment	Malawi	ecoli	ST131	42782_2_235	E. coli	4	LL4	SWARM	ST131	River Water		AA734	IncFIBIncFII,rep_cluster_2232,
42782_2_292	SW4005Y	07/11/2019	ERS7955276	NA	HH033IN	Environment	Malawi	ecoli	ST224	42782_2_292	E. coli	88	LL88	SWARM	ST224	River Water	AA172		IncFIA,IncFIIIncFIBIncFII,
42782_2_299	SW3125Y	07/11/2019	ERS7955278	NA	HH2332C	Environment	Malawi	ecoli	ST1139	42782_2_299	E. coli	1413	LL_Other	SWARM	Other ST	River Water	AA747		IncFIA,IncFIIIncFIB,
42782_2_304	SW3883W	07/11/2019	ERS7955279	NA	HH2340C	Environment	Malawi	ecoli	ST131	42782_2_304	E. coli	4	LL4	SWARM	ST131	River Water		AA352	IncFIB,IncFIIrep_cluster_2131,
42782_2_318	SW7431O	20/02/2020	ERS7955438	NA	HH0548N	Environment	Malawi	ecoli	ST131	42782_2_318	E. coli	25	LL25	SWARM	ST131	River Water		AA337	IncFIAIncFIB,
42782_2_323	SW7412U	20/02/2020	ERS7955440	NA	HH254TC	Environment	Malawi	ecoli	ST648	42782_2_323	E. coli	31	LL31	SWARM	ST648	River Water		AA174	IncFIA,IncFIIIncFIBIncFII,
42782_2_338	SW7419G	20/02/2020	ERS7955445	NA	HH255RC	Environment	Malawi	ecoli	ST131	42782_2_338	E. coli	25	LL25	SWARM	ST131	River Water		AA337	IncFIAIncFIBrep_cluster_2131,
42782_2_35	SW3979G	17/09/2019	ERS7955204	NA	HH017IN	Environment	Malawi	ecoli	ST131	42782_2_35	E. coli	4	LL4	SWARM	ST131	River Water	AA735
42782_4_133	SW1115X	02/07/2019	ERS7956815	NA	HH007MN	Environment	Malawi	ecoli	ST131	42782_4_133	E. coli	25	LL25	SWARM	ST131	River Water	AA747		IncFIAIncFIBrep_cluster_2131,
42782_4_196	SW1143P	16/07/2019	ERS7956733	NA	HH2084C	Environment	Malawi	ecoli	ST131	42782_4_196	E. coli	25	LL25	SWARM	ST131	River Water	AA579		IncFIAIncFIBrep_cluster_2131,
42782_4_2	SW1065L	25/06/2019	ERS7956783	NA	HH2068C	Environment	Malawi	ecoli	ST410	42782_4_2	E. coli	12	LL12	SWARM	ST410	River Water	AA172		IncFIA,IncFIIIncFIB,IncFIIIncQ1,
42782_4_240	SW10330	04/06/2019	ERS7956745	NA	HH204CC	Environment	Malawi	ecoli	ST131	42782_4_240	E. coli	4	LL4	SWARM	ST131	River Water		AA161	rep_cluster_2350,
42782_4_247	SW10322	04/06/2019	ERS7956746	NA	HH004SN	Environment	Malawi	ecoli	ST38	42782_4_247	E. coli	20	LL20	SWARM	ST38	River Water		AA734	IncFIA,IncFIB,
42782_4_274	SW10218	15/05/2019	ERS7956753	NA	HH003UN	Environment	Malawi	ecoli	ST405	42782_4_274	E. coli	24	LL_Other	SWARM	Other ST	River Water	AA324		IncFIAIncFIA,IncFIBIncFIA,IncFIC,
42782_4_283	SW1020A	15/05/2019	ERS7956757	NA	HH203EC	Environment	Malawi	ecoli	ST636	42782_4_283	E. coli	140	LL140	SWARM	ST636	River Water		AA174	IncFIA,IncFIIIncFIBIncFIIIncQ1,
42782_4_289	SW1304N	20/08/2019	ERS7956996	NA	HH011UN	Environment	Malawi	ecoli	ST167	42782_4_289	E. coli	5_1020_1339	LL5_1020_1339	SWARM	ST167	River Water	AA941		IncFIA,IncFII,
42782_4_355	SW11018	25/06/2019	ERS7956779	NA	HH006ON	Environment	Malawi	ecoli	ST1284	42782_4_355	E. coli	60	LL60	SWARM	ST1284	River Water	AC082		ColRI_rep_cluster_1857,rep_cluster_2401,
42782_4_94	SW1129L	16/07/2019	ERS7956805	NA	HH008KN	Environment	Malawi	ecoli	ST73	42782_4_94	E. coli	8	LL8	SWARM	ST73	River Water	AA554		rep_cluster_1418,
43416_1_13	SW39433	17/09/2019	ERS7955202	NA	HH016KN	Environment	Malawi	ecoli	ST167	43416_1_13	E. coli	5_1020_1339	LL5_1020_1339	SWARM	ST167	River Water	AA172		IncFIBIncFII,
42153_2_265	SW3142W	10/09/2019	ERS7954798	NA	HH013QN	Environment	Malawi	ecoli	ST43	42153_2_265	E. coli	5_1020_1339	LL5_1020_1339	SWARM	Other ST	Source drinking water	AA338		rep_cluster_2358,
42153_2_335	SW3967O	17/10/2019	ERS7954910	NA	HH032KN	Environment	Malawi	ecoli	ST131	42153_2_335	E. coli	25	LL25	SWARM	ST131	Source drinking water		AA337	IncFIAIncFIBrep_cluster_2131,
42782_1_75	SW74486	17/03/2020	ERS7956014	NA	HH461FK	Environment	Malawi	ecoli	ST2705	42782_1_75	E. coli	131	LL131	SWARM	ST2705	Source drinking water	AA887		IncHI1BIncY,
42782_2_315	SW7413S	20/02/2020	ERS7955437	NA	HH254TC	Environment	Malawi	ecoli	ST1421	42782_2_315	Shigella dysenteriae	62_603	LL62_603	SWARM	ST1421	Source drinking water	AC315
42782_4_211	SW11687	23/07/2019	ERS7956833	NA	HH009IN	Environment	Malawi	ecoli	ST38	42782_4_211	E. coli	20	LL20	SWARM	ST38	Source drinking water		AA734	IncFIA,IncFIB,
42153_1_12	SW6859L	25/02/2020	ERS7955794	NA	HH0572N	Environment	Malawi	ecoli	ST224	42153_1_12	E. coli	88	LL88	SWARM	ST224	Stored household water	AA172		IncFIA,IncFIIIncFIBIncFII,
42153_1_224	SW74398	20/02/2020	ERS7955744	NA	HH052CN	Environment	Malawi	ecoli	ST224	42153_1_224	E. coli	88	LL88	SWARM	ST224	Stored household water	AA172		IncFIA,IncFII,
42153_1_270	SW38457	25/02/2020	ERS7955760	NA	HH257NC	Environment	Malawi	ecoli	ST3580	42153_1_270	E. coli	18	LL18	SWARM	ST3580	Stored household water		AF232
42153_1_289	SW6217F	04/02/2020	ERS7955555	NA	HH4489K	Environment	Malawi	ecoli	ST3489	42153_1_289	E. coli	580	LL580	SWARM	ST3489	Stored household water		AA376	IncY,
42153_1_31	SW3672H	30/01/2020	ERS7955486	NA	HH051EN	Environment	Malawi	ecoli	ST48	42153_1_31	E. coli	46_799	LL46_799	SWARM	ST48	Stored household water		AA174	IncFIB,
42153_1_68	SW72966	30/01/2020	ERS7955497	NA	HH0492N	Environment	Malawi	ecoli	ST167	42153_1_68	E. coli	5_1020_1339	LL5_1020_1339	SWARM	ST167	Stored household water	AA336		IncFIBIncFII,
42153_1_93	SW7417K	20/02/2020	ERS7955621	NA	HH255RC	Environment	Malawi	ecoli	ST3580	42153_1_93	E. coli	18	LL18	SWARM	ST3580	Stored household water		AF232
42153_2_161	SW1253D	03/09/2019	ERS7954769	NA	HH212CC	Environment	Malawi	ecoli	ST315	42153_2_161	E. coli	20	LL20	SWARM	ST315	Stored household water	AA941		IncFIBIncFII,rep_cluster_2232,
42153_2_29	SW1027X	04/06/2019	ERS7954734	NA	HH4012K	Environment	Malawi	ecoli	ST10	42153_2_29	E. coli	305_527_1047	LL_Other	SWARM	ST10	Stored household water	AB958		IncI-gamma/K1,
42153_2_315	SW12002	17/10/2019	ERS7954902	NA	HH031MN	Environment	Malawi	ecoli	ST131	42153_2_315	E. coli	25	LL25	SWARM	ST131	Stored household water		AA337	IncFIA,IncFICIncFIBrep_cluster_2131,
42153_2_318	SW1199U	17/10/2019	ERS7954903	NA	HH031MN	Environment	Malawi	ecoli	ST131	42153_2_318	E. coli	25	LL25	SWARM	ST131	Stored household water		AA337	IncFIAIncFIBrep_cluster_2131,
42601_1_36	SW38449	25/02/2020	ERS7955808	NA	HH257NC	Environment	Malawi	ecoli	ST3580	42601_1_36	E. coli	18	LL18	SWARM	ST3580	Stored household water
42782_2_107	SW3968M	17/10/2019	ERS7955224	NA	HH032KN	Environment	Malawi	ecoli	ST131	42782_2_107	E. coli	25	LL25	SWARM	ST131	Stored household water		AA337	IncFIAIncFIBrep_cluster_2131,
42782_2_177	SW37012	23/01/2020	ERS7955351	NA	HH245VC	Environment	Malawi	ecoli	ST295	42782_2_177	Shigella sonnei	107	LL_Other	SWARM	Other ST	Stored household water		AA304	IncFIA,IncFIB,
42782_2_180	SW37004	23/01/2020	ERS7955450	NA	HH245VC	Environment	Malawi	ecoli	ST656	42782_2_180	E. coli	5_1020_1339	LL5_1020_1339	SWARM	ST656	Stored household water	AD094		rep_cluster_2350,
42782_2_326	SW7415O	20/02/2020	ERS7955441	NA	HH254TC	Environment	Malawi	ecoli	ST2852	42782_2_326	E. coli	18	LL18	SWARM	ST2852	Stored household water	AC315
42782_2_329	SW7414Q	20/02/2020	ERS7955442	NA	HH254TC	Environment	Malawi	ecoli	ST656	42782_2_329	E. coli	5_1020_1339	LL5_1020_1339	SWARM	ST656	Stored household water	AD094		rep_cluster_2350,
42782_2_347	SW6163B	21/01/2020	ERS7955448	NA	HH437FK	Environment	Malawi	ecoli	ST156	42782_2_347	E. coli	69	LL_Other	SWARM	Other ST	Stored household water		AG659
42782_2_71	SW4031U	17/10/2019	ERS7955215	NA	HH2324C	Environment	Malawi	ecoli	ST131	42782_2_71	E. coli	25	LL25	SWARM	ST131	Stored household water		AA337	IncFIAIncFIBrep_cluster_2131,
42782_4_208	SW1042Z	18/06/2019	ERS7956736	NA	HH403ZK	Environment	Malawi	ecoli	ST757	42782_4_208	E. coli	1334	LL_Other	SWARM	Other ST	Stored household water	AC314		IncK2/Z,
42153_1_115	SF3152H	06/02/2020	ERS7955673	NA	HH451JK	Environment	Malawi	ecoli	ST656	42153_1_115	E. coli	5_1020_1339	LL5_1020_1339	SWARM	ST656	Vegetables	AD094		rep_cluster_2350,
42153_1_121	SF4308U	30/01/2020	ERS7955510	NA	HH051EN	Environment	Malawi	ecoli	ST167	42153_1_121	E. coli	5_1020_1339	LL5_1020_1339	SWARM	ST167	Vegetables	AA171		IncFIA,IncFII,
42153_1_316	SF3644E	20/02/2020	ERS7955774	NA	HH052CN	Environment	Malawi	ecoli	ST3580	42153_1_316	E. coli	18	LL18	SWARM	ST3580	Vegetables		AA551	IncN,
42153_2_293	SF3378I	01/10/2019	ERS7954993	NA	HH2244C	Environment	Malawi	ecoli	ST131	42153_2_293	E. coli	4	LL4	SWARM	ST131	Vegetables		AA171	IncFIB,IncFIIrep_cluster_2131,
42153_2_299	SF3492E	17/10/2019	ERS7954897	NA	HH032KN	Environment	Malawi	ecoli	ST38	42153_2_299	E. coli	20	LL20	SWARM	ST38	Vegetables		AA734	IncFIA,IncFIB,IncFII,
42153_2_78	SF3396E	24/10/2019	ERS7955039	NA	HH413VK	Environment	Malawi	ecoli	ST38	42153_2_78	E. coli	20	LL20	SWARM	ST38	Vegetables		AA334	IncFIA,IncFIC,
42782_1_316	SF3733C	19/03/2020	ERS7955933	NA	HH061AN	Environment	Malawi	ecoli	ST155	42782_1_316	E. coli	11	LL11	SWARM	ST155	Vegetables	AA474		IncFIB,
42782_2_110	SF3394I	15/10/2019	ERS7955225	NA	HH028CN	Environment	Malawi	ecoli	ST131	42782_2_110	E. coli	4	LL4	SWARM	ST131	Vegetables		AA171	IncFIAIncFIB,IncFII,
42782_2_310	SF4137X	26/11/2019	ERS7955179	NA	HH041IN	Environment	Malawi	ecoli	ST46	42782_2_310	Shigella dysenteriae	62_603	LL62_603	SWARM	ST46	Vegetables		AA734	IncFIA,IncFICIncFIB,
41330_8_121	AS257224H	12/03/2021	ERS7803655		HH257039H	Animal	Uganda	ecoli	ST10	41330_8_121	E. coli	28_753_1253	LL28_753_1253	SWARU	ST10	Animal stool	AC315
41330_8_127	AS257210H	12/03/2021	ERS7803656		HH257040H	Animal	Uganda	ecoli	ST4663	41330_8_127	E. coli	163	LL_Other	SWARU	Other ST	Animal stool		AB044	rep_cluster_2373,
41330_8_187	AS257207H	19/03/2021	ERS7803695		HH257042H	Animal	Uganda	ecoli	ST10	41330_8_187	E. coli	5_1020_1339	LL5_1020_1339	SWARU	ST10	Animal stool	AC315		rep_cluster_2335,
41330_8_265	AS257217H	19/03/2021	ERS7803720		HH257042H	Animal	Uganda	ecoli	ST69	41330_8_265	E. coli	10	LL10	SWARU	ST69	Animal stool		AA147	ColRI_rep_cluster_1857,rep_cluster_2401,
41330_8_37	AS257211H	12/03/2021	ERS7803625		HH257040H	Animal	Uganda	ecoli	ST4663	41330_8_37	E. coli	163	LL_Other	SWARU	Other ST	Animal stool		AB044	rep_cluster_2358,rep_cluster_2373,
41439_1_116	AS257055H	02/10/2020	ERS7803559		HH257013H	Animal	Uganda	ecoli	Uknown	41439_1_116	E. coli	46_799	LL46_799	SWARU	Uknown	Animal stool		AA374	IncHI1B,
41439_1_12	AS257194H	26/02/2021	ERS7803517		HH257036H	Animal	Uganda	ecoli	ST10	41439_1_12	E. coli	5_1020_1339	LL5_1020_1339	SWARU	ST10	Animal stool	AC315		IncY,
41439_1_219	AS257215H	19/03/2021	ERS7803685		HH257042H	Animal	Uganda	ecoli	ST993	41439_1_219	E. coli	213	LL_Other	SWARU	Other ST	Animal stool	AA887		IncFIB,
41439_1_25	AS257110H	20/11/2020	ERS7803516		HH257027H	Animal	Uganda	ecoli	ST1421	41439_1_25	Shigella dysenteriae	62_603	LL62_603	SWARU	ST1421	Animal stool	AC315		IncHI1B,
41439_1_37	AS257098H	13/11/2020	ERS7803529		HH257025H	Animal	Uganda	ecoli	ST5909	41439_1_37	E. coli	46_799	LL46_799	SWARU	ST5909	Animal stool	AA374		IncHI1B,
41439_1_4	AS257016H	21/08/2020	ERS7803491		HH257002H	Animal	Uganda	ecoli	ST4663	41439_1_4	E. coli	163	LL_Other	SWARU	Other ST	Animal stool	AC315		rep_cluster_2373,
41439_1_5	AS257099H	13/11/2020	ERS7803496		HH257025H	Animal	Uganda	ecoli	ST206	41439_1_5	E. coli	41_1278_1328	LL41_1278_1328	SWARU	ST206	Animal stool		AA738	IncHI2A,rep_cluster_1088rep_cluster_2335,
41439_1_52	AS257017H	24/07/2020	ERS7803552		HH257003H	Animal	Uganda	ecoli	ST1727	41439_1_52	E. coli	91	LL91	SWARU	ST1727	Animal stool	AA374		IncFIBrep_cluster_2244,
41439_1_9	AS257051H	02/10/2020	ERS7803497		HH257012H	Animal	Uganda	ecoli	ST1244	41439_1_9	E. coli	41_1278_1328	LL41_1278_1328	SWARU	Other ST	Animal stool	AC315		rep_cluster_2335,
42153_1_108	SS6047X	20/02/2020	ERS7955626	NA	HH439BK	Animal	Malawi	ecoli	ST694	42153_1_108	E. coli	5_1020_1339	LL5_1020_1339	SWARM	ST694	Animal stool	AA887		IncFIB,
42153_1_128	SS6088I	03/03/2020	ERS7955843	NA	HH446DK	Animal	Malawi	ecoli	ST1193	42153_1_128	E. coli	15	LL15	SWARM	ST1193	Animal stool		AA352	IncFIB,rep_cluster_2131IncFIIIncQ1,
42153_1_150	SS61077	05/03/2020	ERS7955851	NA	HH4497K	Animal	Malawi	ecoli	ST2852	42153_1_150	E. coli	18	LL18	SWARM	ST2852	Animal stool	AC315
42153_1_153	SS61069	05/03/2020	ERS7955852	NA	HH4497K	Animal	Malawi	ecoli	ST1284	42153_1_153	E. coli	60	LL60	SWARM	ST1284	Animal stool	AA474		rep_cluster_2401,
42153_1_161	SS6113B	05/03/2020	ERS7955854	NA	HH452HK	Animal	Malawi	ecoli	ST1284	42153_1_161	E. coli	60	LL60	SWARM	ST1284	Animal stool	AA474		rep_cluster_2401,
42153_1_290	SS6100L	05/03/2020	ERS7955976	NA	HH450LK	Animal	Malawi	ecoli	ST167	42153_1_290	E. coli	5_1020_1339	LL5_1020_1339	SWARM	ST167	Animal stool	AE581		IncFIA,IncFICIncFIBIncFII,
42153_1_85	SS6729L	20/02/2020	ERS7955618	NA	HH437FK	Animal	Malawi	ecoli	ST1421	42153_1_85	Shigella dysenteriae	62_603	LL62_603	SWARM	ST1421	Animal stool	AC315		rep_cluster_2335,
42153_1_98	SS6722Z	20/02/2020	ERS7955623	NA	HH438DK	Animal	Malawi	ecoli	ST1421	42153_1_98	Shigella dysenteriae	62_603	LL62_603	SWARM	ST1421	Animal stool	AC315		ColRI_rep_cluster_1987,
42153_2_138	SS3463F	05/11/2019	ERS7954954	NA	HH2148C	Animal	Malawi	ecoli	ST224	42153_2_138	E. coli	102	LL102	SWARM	ST224	Animal stool	AC315
42153_2_160	SS35653	17/12/2019	ERS7954865	NA	HH238TC	Animal	Malawi	ecoli	ST196	42153_2_160	E. coli	91	LL91	SWARM	ST196	Animal stool		AA378	IncY,
42153_2_200	SS20219	08/10/2019	ERS7955069	NA	HH416PK	Animal	Malawi	ecoli	ST58	42153_2_200	E. coli	11	LL11	SWARM	ST58	Animal stool	AA324		IncFIAIncFIA,IncFICIncFIB,
42153_2_216	SS18837	10/10/2019	ERS7955073	NA	HH420XK	Animal	Malawi	ecoli	ST131	42153_2_216	E. coli	4	LL4	SWARM	ST131	Animal stool	AA171		IncFIAIncFIA,IncFIIIncFIBrep_cluster_2131,
42153_2_221	SS1863F	27/08/2019	ERS7954785	NA	HH2092C	Animal	Malawi	ecoli	ST46	42153_2_221	Shigella dysenteriae	62_603	LL62_603	SWARM	ST46	Animal stool		AA172	IncFIA,IncFIIIncFII,
42153_2_225	SS1864D	27/08/2019	ERS7954786	NA	HH2092C	Animal	Malawi	ecoli	ST10	42153_2_225	E. coli	5_1020_1339	LL5_1020_1339	SWARM	ST10	Animal stool		AA332	IncFIA,
42153_2_271	SS3310C	12/11/2019	ERS7955088	NA	HH2260C	Animal	Malawi	ecoli	ST3580	42153_2_271	E. coli	18	LL18	SWARM	ST3580	Animal stool
42153_2_272	SS3383F	12/11/2019	ERS7954987	NA	HH026GN	Animal	Malawi	ecoli	ST1201	42153_2_272	Shigella sp. PAMC 28760	813	LL_Other	SWARM	Other ST	Animal stool	AA738		IncFIA,
42153_2_305	SS1844L	27/08/2019	ERS7954806	NA	HH009IN	Animal	Malawi	ecoli	ST761	42153_2_305	E. coli	1415	LL_Other	SWARM	Other ST	Animal stool	AA374		IncFIA,IncFICIncFIBrep_cluster_2335,
42153_2_323	SS13203	05/09/2019	ERS7954812	NA	HH408PK	Animal	Malawi	ecoli	ST2705	42153_2_323	E. coli	131	LL131	SWARM	ST2705	Animal stool	AA887		IncHI1B,IncY,
42153_2_336	SS3559X	10/12/2019	ERS7955006	NA	HH434LK	Animal	Malawi	ecoli	ST1193	42153_2_336	E. coli	15	LL15	SWARM	ST1193	Animal stool		AA352	IncFIB,rep_cluster_2131IncFIIIncQ1,
42153_2_352	SS2036W	10/12/2019	ERS7955012	NA	HH435JK	Animal	Malawi	ecoli	ST224	42153_2_352	E. coli	88	LL88	SWARM	ST224	Animal stool	AA172		IncFIA,IncFIIIncFIBIncFII,
42153_2_67	SS3840Y	10/12/2019	ERS7954936	NA	HH2420C	Animal	Malawi	ecoli	ST206	42153_2_67	E. coli	41_1278_1328	LL41_1278_1328	SWARM	ST206	Animal stool		AA104	ColRI_rep_cluster_1987,
42153_2_73	SS1397Z	11/06/2019	ERS7954745	NA	HH203EC	Animal	Malawi	ecoli	ST48	42153_2_73	E. coli	46_799	LL46_799	SWARM	ST48	Animal stool		AA174	IncFIB,
42601_1_100	SS41312	03/03/2020	ERS7955845	NA	HH445FK	Animal	Malawi	ecoli	ST617	42601_1_100	E. coli	60	LL60	SWARM	ST617	Animal stool	AC302		IncFIAIncFIA,IncFICIncFIA,IncFIIIncFIB,
42601_1_168	SS7084A	24/03/2020	ERS7956029	NA	HH0572N	Animal	Malawi	ecoli	ST761	42601_1_168	E. coli	1415	LL_Other	SWARM	Other ST	Animal stool	AA374		IncFIB,
42601_1_233	SS3456D	19/11/2019	ERS7955128	NA	HH2316C	Animal	Malawi	ecoli	ST155	42601_1_233	E. coli	11	LL11	SWARM	ST155	Animal stool	AA738		IncFIA,
42601_1_329	SS6724V	20/02/2020	ERS7955622	NA	HH438DK	Animal	Malawi	ecoli	ST1421	42601_1_329	Shigella dysenteriae	62_603	LL62_603	SWARM	ST1421	Animal stool	AC315		ColRI_rep_cluster_1987,
42601_1_332	SS6048Y	20/02/2020	ERS7955629	NA	HH439BK	Animal	Malawi	ecoli	ST5909	42601_1_332	E. coli	46_799	LL46_799	SWARM	ST5909	Animal stool	AA374		IncHI1B,
42601_1_40	SS6352I	27/02/2020	ERS7955810	NA	HH248PC	Animal	Malawi	ecoli	ST167	42601_1_40	E. coli	5_1020_1339	LL5_1020_1339	SWARM	ST167	Animal stool	AB192		IncFIA,IncFII,
42756_1_4	SS1260W	30/07/2019	ERS7957321	NA	HH2068C	Animal	Malawi	ecoli	ST6438	42756_1_4	E. coli	1408	LL_Other	SWARM	Other ST	Animal stool	AC315		IncI2,
42782_1_351	SS7025W	17/03/2020	ERS7955948	NA	HH0548N	Animal	Malawi	ecoli	ST315	42782_1_351	E. coli	20	LL20	SWARM	ST315	Animal stool	AA734
42782_2_3	SS3688I	19/09/2019	ERS7955195	NA	HH211EC	Animal	Malawi	ecoli	ST3580	42782_2_3	E. coli	18	LL18	SWARM	ST3580	Animal stool		AC247
42782_2_50	SS3358H	05/12/2019	ERS7955109	NA	HH2340C	Animal	Malawi	ecoli	ST1421	42782_2_50	Shigella dysenteriae	62_603	LL62_603	SWARM	ST1421	Animal stool	AC315
42782_2_59	SS67951	05/12/2019	ERS7955210	NA	HH035EN	Animal	Malawi	ecoli	ST206	42782_2_59	E. coli	41_1278_1328	LL41_1278_1328	SWARM	ST206	Animal stool	AA749		IncFIB,
42782_4_145	SS1078S	02/07/2019	ERS7956818	NA	HH004SN	Animal	Malawi	ecoli	ST226	42782_4_145	E. coli	116	LL116	SWARM	ST226	Animal stool	AA474		IncI-gamma/K1,
42782_4_174	SS1407Q	11/06/2019	ERS7956825	NA	HH002WN	Animal	Malawi	ecoli	ST48	42782_4_174	E. coli	46_799	LL46_799	SWARM	ST48	Animal stool
42782_4_177	SS19629	13/08/2019	ERS7956826	NA	HH008KN	Animal	Malawi	ecoli	ST117	42782_4_177	E. coli	21	LL_Other	SWARM	Other ST	Animal stool	AC411		rep_cluster_2350,
42782_4_191	SS19637	13/08/2019	ERS7956828	NA	HH008KN	Animal	Malawi	ecoli	ST38	42782_4_191	E. coli	20	LL20	SWARM	ST38	Animal stool		AA332	IncFIA,
42782_4_35	SS1397Z	11/06/2019	ERS7956792	NA	HH203EC	Animal	Malawi	ecoli	ST48	42782_4_35	E. coli	1422	LL_Other	SWARM	ST48	Animal stool	AA887		rep_cluster_2350,
43416_1_66	AS257031H	11/09/2020	ERS8285708		HH257008H	Animal	Uganda	ecoli	Uknown	43416_1_66	E. coli	302_1077	LL_Other	SWARU	Uknown	Animal stool	AC315		IncK2/Z,
42756_1_359	SE1141D	30/07/2019	ERS7957319	NA	HH006ON	Environment	Malawi	ecoli	ST131	42756_1_359	E. coli	25	LL25	SWARM	ST131	Door or fridge handle		AA171	IncFIAIncFIBrep_cluster_2131,
42153_1_38	SF36726	27/02/2020	ERS7955802	NA	HH051EN	Environment	Malawi	ecoli	ST167	42153_1_38	E. coli	5_1020_1339	LL5_1020_1339	SWARM	ST167	Fruit	AA172		IncFIA,IncFIIIncFIB,IncFII,
42153_2_292	SF4173S	05/12/2019	ERS7955094	NA	HH033IN	Environment	Malawi	ecoli	ST73	42153_2_292	E. coli	8	LL8	SWARM	ST73	Fruit	AA554		rep_cluster_1418,
42782_4_330	SF1027M	30/07/2019	ERS7957010	NA	HH006ON	Environment	Malawi	ecoli	ST131	42782_4_330	E. coli	25	LL25	SWARM	ST131	Fruit		AA171	IncFIAIncFIBrep_cluster_2131,
42153_1_50	SE7799I	27/02/2020	ERS7955806	NA	HH0492N	Environment	Malawi	ecoli	ST131	42153_1_50	E. coli	4	LL4	SWARM	ST131	Furniture		AA337	IncFIAIncFIB,rep_cluster_2131,
42782_1_155	SE7019W	24/03/2020	ERS7956043	NA	HH059ZN	Environment	Malawi	ecoli	ST38	42782_1_155	E. coli	20	LL20	SWARM	ST38	Furniture		AA734	IncFIA,IncFIB,
41330_8_161	SS257425H	12/03/2021	ERS7803944	PT257139H	HH257038H	Human	Uganda	ecoli	ST1727	41330_8_161	E. coli	91	LL91	SWARU	ST1727	Human stool	AA374		IncY,
41330_8_2	SS257445H	05/03/2021	ERS7803734	PT257135H	HH257037H	Human	Uganda	ecoli	ST155	41330_8_2	E. coli	11	LL11	SWARU	ST155	Human stool
41330_8_22	SS257454H	12/03/2021	ERS7803740	PT257151H	HH257040H	Human	Uganda	ecoli	ST224	41330_8_22	E. coli	88	LL88	SWARU	ST224	Human stool	AC315		IncY,
41330_8_39	SS257516H	16/04/2021	ERS7803744	PT257186H	HH257050H	Human	Uganda	ecoli	ST940	41330_8_39	E. coli	243_581	LL_Other	SWARU	Other ST	Human stool	AB233		rep_cluster_1778,
41330_8_55	SS257444H	19/03/2021	ERS7803748	PT257156H	HH257042H	Human	Uganda	ecoli	ST155	41330_8_55	E. coli	11	LL11	SWARU	ST155	Human stool	AA747		IncFIBrep_cluster_2244,rep_cluster_2358,
41330_8_61	SS257408H	19/03/2021	ERS7803754	PT257154H	HH257042H	Human	Uganda	ecoli	ST155	41330_8_61	E. coli	11	LL11	SWARU	ST155	Human stool		AA374	IncHI1B,IncHI1B,
41330_8_63	SS257404H	19/03/2021	ERS7803751	PT257153H	HH257042H	Human	Uganda	ecoli	ST206	41330_8_63	E. coli	41_1278_1328	LL41_1278_1328	SWARU	ST206	Human stool	AA171		IncFIA,IncFIA,IncFIB,rep_cluster_2131,
41330_8_75	SS257515H	16/04/2021	ERS7803756	PT257185H	HH257050H	Human	Uganda	ecoli	ST1727	41330_8_75	E. coli	91	LL91	SWARU	ST1727	Human stool	AA374		IncY,
41330_8_77	SS257447H	05/03/2021	ERS7803757	PT257136H	HH257037H	Human	Uganda	ecoli	ST10	41330_8_77	E. coli	5_1020_1339	LL5_1020_1339	SWARU	ST10	Human stool		AA887	IncFIB,
41330_8_8	SS257439H	19/03/2021	ERS7803619	PT257142H	HH257041H	Human	Uganda	ecoli	ST2178	41330_8_8	Shigella sonnei	573	LL_Other	SWARU	Other ST	Human stool	AB233
41439_1_125	SS257153H	22/10/2020	ERS7803565	PT257060H	HH257018H	Human	Uganda	ecoli	ST58	41439_1_125	E. coli	11	LL11	SWARU	ST58	Human stool	AA887		IncFIB,
41439_1_147	SS257146H	15/10/2020	ERS7803573	PT257056H	HH257017H	Human	Uganda	ecoli	ST10	41439_1_147	E. coli	5_1020_1339	LL5_1020_1339	SWARU	ST10	Human stool	AA173		IncFIAIncFIA,IncFICIncFIB,
41439_1_258	SS257394H	26/02/2021	ERS7803494	PT257130H	HH257036H	Human	Uganda	ecoli	ST38	41439_1_258	E. coli	20	LL20	SWARU	ST38	Human stool	AA297
41439_1_261	SS257517H	16/04/2021	ERS7803495	PT257187H	HH257050H	Human	Uganda	ecoli	ST167	41439_1_261	E. coli	5_1020_1339	LL5_1020_1339	SWARU	ST167	Human stool	AA941		IncFIA,IncFIIIncFIB,IncFII,
41439_1_267	SS257274K	29/08/2020	ERS7803595	PT257211K	HH257054K	Human	Uganda	ecoli	Uknown	41439_1_267	E. coli	1412	LL_Other	SWARU	Uknown	Human stool	AC315
41439_1_269	SS257397H	26/02/2021	ERS7803501	PT257165H	HH257045H	Human	Uganda	ecoli	ST10	41439_1_269	E. coli	5_1020_1339	LL5_1020_1339	SWARU	ST10	Human stool	AA474		IncK2/Z,
41439_1_278	SS257181H	29/10/2020	ERS7803505	PT257073H	HH257021H	Human	Uganda	ecoli	ST394	41439_1_278	E. coli	67	LL67	SWARU	ST394	Human stool	AA474		rep_cluster_2350,
41439_1_62	SS257052H	03/09/2020	ERS7803537	PT257023H	HH257006H	Human	Uganda	ecoli	ST1771	41439_1_62	E. coli	452	LL_Other	SWARU	Other ST	Human stool	AA747		rep_cluster_488,
42153_1_100	SS6725T	20/02/2020	ERS7955625	PT4175RK	HH438DK	Human	Malawi	ecoli	ST1421	42153_1_100	Shigella dysenteriae	62_603	LL62_603	SWARM	ST1421	Human stool	AC315		ColRI_rep_cluster_1987,
42153_1_102	SS6090U	03/03/2020	ERS7955828	PT4502TK	HH446DK	Human	Malawi	ecoli	ST131	42153_1_102	E. coli	25	LL25	SWARM	ST131	Human stool	AA579		IncFIAIncFIBrep_cluster_2131,
42153_1_104	SS6091S	03/03/2020	ERS7955829	PT4503RK	HH446DK	Human	Malawi	ecoli	ST48	42153_1_104	E. coli	46_799	LL46_799	SWARM	ST48	Human stool		AA174	IncFIB,
42153_1_106	SS6737L	20/02/2020	ERS7955624	PT4182TK	HH440PK	Human	Malawi	ecoli	ST46	42153_1_106	Shigella dysenteriae	62_603	LL62_603	SWARM	ST46	Human stool	AC315		rep_cluster_488,
42153_1_116	SS6089G	03/03/2020	ERS7955833	PT4504PK	HH446DK	Human	Malawi	ecoli	ST48	42153_1_116	E. coli	46_799	LL46_799	SWARM	ST48	Human stool		AA174	IncFIB,
42153_1_132	SS6041B	18/02/2020	ERS7955633	PT0176FN	HH045AN	Human	Malawi	ecoli	ST38	42153_1_132	E. coli	20	LL20	SWARM	ST38	Human stool	AA334
42153_1_134	SS6032D	18/02/2020	ERS7955636	PT0173LN	HH044CN	Human	Malawi	ecoli	Uknown	42153_1_134	E. coli	88	LL88	SWARM	Uknown	Human stool	AA172		IncFIA,IncFIIIncFIB,IncFII,
42153_1_146	SS6031F	18/02/2020	ERS7955637	PT0171PN	HH044CN	Human	Malawi	ecoli	ST224	42153_1_146	E. coli	88	LL88	SWARM	ST224	Human stool	AA172		IncFIA,IncFII,
42153_1_151	SS6011N	18/02/2020	ERS7955638	PT0178BN	HH0468N	Human	Malawi	ecoli	ST167	42153_1_151	E. coli	5_1020_1339	LL5_1020_1339	SWARM	ST167	Human stool	AC315		IncFIB,IncY,
42153_1_158	SS6110H	05/03/2020	ERS7955853	PT4506LK	HH4497K	Human	Malawi	ecoli	ST315	42153_1_158	E. coli	20	LL20	SWARM	ST315	Human stool		AA734	IncFIBIncFII,rep_cluster_2232,
42153_1_162	SS3427N	18/02/2020	ERS7955644	PT2186GC	HH244XC	Human	Malawi	ecoli	ST636	42153_1_162	E. coli	140	LL140	SWARM	ST636	Human stool		AA142	rep_cluster_2350,
42153_1_166	SS6119X	05/03/2020	ERS7955855	PT4520PK	HH452HK	Human	Malawi	ecoli	ST1284	42153_1_166	E. coli	60	LL60	SWARM	ST1284	Human stool	AA474		rep_cluster_2401,
42153_1_22	SS60517	25/02/2020	ERS7955798	PT4190TK	HH441NK	Human	Malawi	ecoli	ST167	42153_1_22	E. coli	5_1020_1339	LL5_1020_1339	SWARM	ST167	Human stool	AB192		IncFIB,IncFII,
42153_1_302	SS60533	25/02/2020	ERS7955770	PT4188HK	HH441NK	Human	Malawi	ecoli	ST694	42153_1_302	E. coli	5_1020_1339	LL5_1020_1339	SWARM	ST694	Human stool	AA887		IncFIB,
42153_1_35	SS60525	25/02/2020	ERS7955801	PT4189FK	HH441NK	Human	Malawi	ecoli	ST694	42153_1_35	E. coli	5_1020_1339	LL5_1020_1339	SWARM	ST694	Human stool		AA887	IncFIB,
42153_1_355	SS68719	05/12/2019	ERS7955594	PT2148SC	HH235ZC	Human	Malawi	ecoli	ST3580	42153_1_355	E. coli	18	LL18	SWARM	ST3580	Human stool		AA332	IncFIA,
42153_1_46	SS63818	27/02/2020	ERS7955805	PT0191HN	HH050GN	Human	Malawi	ecoli	ST131	42153_1_46	E. coli	4	LL4	SWARM	ST131	Human stool		AA378	IncY,
42153_1_60	SS6379X	27/02/2020	ERS7955811	PT0192FN	HH050GN	Human	Malawi	ecoli	ST998	42153_1_60	E. coli	36	LL_Other	SWARM	Other ST	Human stool	AA282		IncFIAIncFIBIncFICIncQ1,
42153_1_64	SS60453	20/02/2020	ERS7955611	PT41700K	HH439BK	Human	Malawi	ecoli	ST206	42153_1_64	E. coli	41_1278_1328	LL41_1278_1328	SWARM	ST206	Human stool	AA749
42153_1_66	SS39922	27/02/2020	ERS7955812	PT4192PK	HH443JK	Human	Malawi	ecoli	ST656	42153_1_66	E. coli	5_1020_1339	LL5_1020_1339	SWARM	ST656	Human stool	AD094		rep_cluster_2350,
42153_1_71	SS63754	27/02/2020	ERS7955813	PT0185DN	HH0484N	Human	Malawi	ecoli	ST73	42153_1_71	E. coli	8	LL8	SWARM	ST73	Human stool	AA554		rep_cluster_1418,
42153_2_108	SS3192T	10/12/2019	ERS7954946	PT0167HN	HH042GN	Human	Malawi	ecoli	ST224	42153_2_108	E. coli	88	LL88	SWARM	ST224	Human stool	AA172		IncFIA,IncFIIIncFIBIncFII,
42153_2_110	SS4029Z	22/10/2019	ERS7955047	PT2082WC	HH220CC	Human	Malawi	ecoli	ST224	42153_2_110	E. coli	88	LL88	SWARM	ST224	Human stool	AA172		IncFIA,IncFIIIncFIBIncFII,
42153_2_119	SS3829O	22/10/2019	ERS7955049	PT0069LN	HH018GN	Human	Malawi	ecoli	ST226	42153_2_119	E. coli	116	LL116	SWARM	ST226	Human stool	AC315		IncY,
42153_2_137	SS1960D	13/08/2019	ERS7954764	PT00370N	HH008KN	Human	Malawi	ecoli	ST38	42153_2_137	E. coli	20	LL20	SWARM	ST38	Human stool		AA734	IncFIA,IncFIB,
42153_2_148	SS1912T	13/08/2019	ERS7954766	PT2042BC	HH2084C	Human	Malawi	ecoli	ST131	42153_2_148	E. coli	4	LL4	SWARM	ST131	Human stool	AA171		IncFIAIncFIA,IncFIIIncFIBrep_cluster_2131,
42153_2_151	SS3963C	26/11/2019	ERS7954957	PT41460K	HH431RK	Human	Malawi	ecoli	ST167	42153_2_151	E. coli	5_1020_1339	LL5_1020_1339	SWARM	ST167	Human stool	AA172		IncFIA,IncFIIIncFIBIncFII,
42153_2_158	SS2020B	08/10/2019	ERS7955059	PT40572K	HH416PK	Human	Malawi	ecoli	ST3580	42153_2_158	E. coli	18	LL18	SWARM	ST3580	Human stool		AB595	rep_cluster_2335,
42153_2_162	SS4215V	03/10/2019	ERS7955060	PT2059UC	HH212CC	Human	Malawi	ecoli	ST38	42153_2_162	E. coli	20	LL20	SWARM	ST38	Human stool	AA334		IncFIA,IncFIC,
42153_2_170	SS3743X	17/12/2019	ERS7954868	PT0157LN	HH0388N	Human	Malawi	ecoli	ST131	42153_2_170	E. coli	4	LL4	SWARM	ST131	Human stool		AA378	IncY,
42153_2_189	SS1888Y	20/08/2019	ERS7954777	PT4035EK	HH405VK	Human	Malawi	ecoli	ST3580	42153_2_189	E. coli	18	LL18	SWARM	ST3580	Human stool		AA734	IncFIB,rep_cluster_2232,
42153_2_193	SS1889W	20/08/2019	ERS7954778	PT4031MK	HH405VK	Human	Malawi	ecoli	ST3580	42153_2_193	E. coli	18	LL18	SWARM	ST3580	Human stool		AA734	IncFIB,rep_cluster_2232,
42153_2_197	SS18909	20/08/2019	ERS7954779	PT4033IK	HH405VK	Human	Malawi	ecoli	ST3580	42153_2_197	E. coli	18	LL18	SWARM	ST3580	Human stool		AA734	IncFIB,rep_cluster_2232,
42153_2_201	SS18917	20/08/2019	ERS7954780	PT4036CK	HH405VK	Human	Malawi	ecoli	ST3580	42153_2_201	E. coli	18	LL18	SWARM	ST3580	Human stool		AA734	IncFIBrep_cluster_2232,
42153_2_205	SS1880D	20/08/2019	ERS7954781	PT4037AK	HH405VK	Human	Malawi	ecoli	ST3580	42153_2_205	E. coli	18	LL18	SWARM	ST3580	Human stool		AA734	IncFIB,rep_cluster_2232,
42153_2_213	SS18909	20/08/2019	ERS7954784	PT4033IK	HH405VK	Human	Malawi	ecoli	ST3580	42153_2_213	E. coli	18	LL18	SWARM	ST3580	Human stool		AA734	IncFIBrep_cluster_2232,
42153_2_220	SS18845	10/10/2019	ERS7955074	PT4077VK	HH420XK	Human	Malawi	ecoli	ST131	42153_2_220	E. coli	4	LL4	SWARM	ST131	Human stool	AA171		IncFIAIncFIA,IncFICIncFIA,IncFIIIncFIBrep_cluster_2131,
42153_2_222	SS18853	10/10/2019	ERS7955075	PT40804K	HH420XK	Human	Malawi	ecoli	ST38	42153_2_222	E. coli	20	LL20	SWARM	ST38	Human stool		AB054	rep_cluster_2335,
42153_2_226	SS3191V	10/10/2019	ERS7955076	PT4079RK	HH420XK	Human	Malawi	ecoli	ST2852	42153_2_226	E. coli	18	LL18	SWARM	ST2852	Human stool	AC315		IncY,
42153_2_229	SS18677	27/08/2019	ERS7954787	PT2050BC	HH2092C	Human	Malawi	ecoli	ST2179	42153_2_229	E. coli	18	LL18	SWARM	Other ST	Human stool		AA176	IncFIC,rep_cluster_2244,
42153_2_230	SS3185R	10/10/2019	ERS7955077	PT4078TK	HH420XK	Human	Malawi	ecoli	ST131	42153_2_230	E. coli	4	LL4	SWARM	ST131	Human stool	AA171		IncFIAIncFIBrep_cluster_2131,
42153_2_232	SS3011Y	17/12/2019	ERS7954883	PT0154RN	HH037AN	Human	Malawi	ecoli	ST3580	42153_2_232	E. coli	18	LL18	SWARM	ST3580	Human stool		AA747	rep_cluster_488,
42153_2_233	SS18669	27/08/2019	ERS7954788	PT20471C	HH2092C	Human	Malawi	ecoli	ST1201	42153_2_233	Shigella sp. PAMC 28760	813	LL_Other	SWARM	Other ST	Human stool	AA738		IncI2,
42153_2_235	SS3165Z	14/11/2019	ERS7954978	PT21239C	HH2308C	Human	Malawi	ecoli	ST224	42153_2_235	E. coli	102	LL102	SWARM	ST224	Human stool	AC315
42153_2_236	SS3010X	17/12/2019	ERS7954884	PT0155PN	HH037AN	Human	Malawi	ecoli	ST3580	42153_2_236	E. coli	18	LL18	SWARM	ST3580	Human stool		AA747	rep_cluster_488,
42153_2_251	SS3873G	12/11/2019	ERS7955082	PT2111HC	HH227ZC	Human	Malawi	ecoli	ST10	42153_2_251	E. coli	5_1020_1339	LL5_1020_1339	SWARM	ST10	Human stool		AB595	rep_cluster_2335,
42153_2_255	SS3872I	12/11/2019	ERS7955084	PT21087C	HH227ZC	Human	Malawi	ecoli	ST48	42153_2_255	E. coli	46_799	LL46_799	SWARM	ST48	Human stool	AA374		IncHI1B,
42153_2_259	SS38954	12/11/2019	ERS7955085	PT4115EK	HH425NK	Human	Malawi	ecoli	ST131	42153_2_259	E. coli	4	LL4	SWARM	ST131	Human stool	AA171		IncFIAIncFIBrep_cluster_2131,
42153_2_260	SS3311A	12/11/2019	ERS7954984	PT2105DC	HH2260C	Human	Malawi	ecoli	ST1585	42153_2_260	E. coli	5_1020_1339	LL5_1020_1339	SWARM	Other ST	Human stool		AA176	IncFIBIncFIC,rep_cluster_2232IncQ1,
42153_2_268	SS3416T	12/11/2019	ERS7954986	PT0110EN	HH025IN	Human	Malawi	ecoli	ST656	42153_2_268	E. coli	5_1020_1339	LL5_1020_1339	SWARM	ST656	Human stool	AD094		rep_cluster_2350,
42153_2_27	SS1268G	05/09/2019	ERS7955026	PT20535C	HH210GC	Human	Malawi	ecoli	ST219	42153_2_27	E. coli	256	LL_Other	SWARM	Other ST	Human stool	AB958
42153_2_273	SS19813	03/09/2019	ERS7954797	PT40484K	HH407RK	Human	Malawi	ecoli	ST68	42153_2_273	E. coli	157	LL157	SWARM	ST68	Human stool	AA887		IncFIA,IncFIC,
42153_2_3	SS3381J	12/12/2019	ERS7955016	PT0160VN	HH0396N	Human	Malawi	ecoli	ST48	42153_2_3	E. coli	46_799	LL46_799	SWARM	ST48	Human stool	AA374		IncHI1B,
42153_2_306	SS3422X	05/12/2019	ERS7954899	PT0152VN	HH036CN	Human	Malawi	ecoli	ST940	42153_2_306	E. coli	243_581	LL_Other	SWARM	Other ST	Human stool		AA170	IncFIA,IncFIB,IncFICIncFII,
42153_2_307	SS4059N	03/10/2019	ERS7954997	PT0054ZN	HH012SN	Human	Malawi	ecoli	ST131	42153_2_307	E. coli	25	LL25	SWARM	ST131	Human stool	AA378		rep_cluster_2401,
42153_2_309	SS3988V	05/12/2019	ERS7954900	PT41532K	HH414TK	Human	Malawi	ecoli	ST1421	42153_2_309	Shigella dysenteriae	62_603	LL62_603	SWARM	ST1421	Human stool	AC315
42153_2_310	SS4216T	03/10/2019	ERS7954998	PT2058WC	HH212CC	Human	Malawi	ecoli	ST38	42153_2_310	E. coli	20	LL20	SWARM	ST38	Human stool	AB957		IncFIB,
42153_2_313	SS4217R	03/10/2019	ERS7954999	PT2056XC	HH212CC	Human	Malawi	ecoli	ST38	42153_2_313	E. coli	20	LL20	SWARM	ST38	Human stool	AB957
42153_2_317	SS1268G	05/09/2019	ERS7954810	PT20535C	HH210GC	Human	Malawi	ecoli	ST131	42153_2_317	E. coli	4	LL4	SWARM	ST131	Human stool		AA171	IncFIAIncFIB,IncFIIrep_cluster_2131,
42153_2_322	SS40600	03/10/2019	ERS7955002	PT00530N	HH012SN	Human	Malawi	ecoli	ST131	42153_2_322	E. coli	25	LL25	SWARM	ST131	Human stool	AA378		rep_cluster_2401,
42153_2_324	SS3421Z	05/12/2019	ERS7954905	PT0151XN	HH036CN	Human	Malawi	ecoli	ST6777	42153_2_324	E. coli	475	LL_Other	SWARM	Other ST	Human stool	AA738		rep_cluster_2327,
42153_2_327	SS4058P	03/10/2019	ERS7955003	PT0055XN	HH012SN	Human	Malawi	ecoli	ST88	42153_2_327	E. coli	12	LL12	SWARM	Other ST	Human stool	AA474		IncFIA,IncFICIncFIBIncQ1,
42153_2_38	SS3839K	10/12/2019	ERS7954929	PT2178GC	HH2420C	Human	Malawi	ecoli	ST1421	42153_2_38	Shigella dysenteriae	62_603	LL62_603	SWARM	ST1421	Human stool	AC315
42153_2_69	SS13848	11/06/2019	ERS7954744	PT0011KN	HH003UN	Human	Malawi	ecoli	ST224	42153_2_69	E. coli	102	LL102	SWARM	ST224	Human stool	AC315
42153_2_70	SS4241R	22/10/2019	ERS7955037	PT0084NN	HH019EN	Human	Malawi	ecoli	ST69	42153_2_70	E. coli	10	LL10	SWARM	ST69	Human stool	AC302		IncFIA,IncFIC,
42153_2_77	SS1192O	02/07/2019	ERS7954746	PT20199C	HH204CC	Human	Malawi	ecoli	ST1193	42153_2_77	E. coli	15	LL15	SWARM	ST1193	Human stool		AA352	IncFIB,rep_cluster_2131IncFIIIncQ1,
42153_2_81	SS4240T	22/10/2019	ERS7955040	PT0072VN	HH019EN	Human	Malawi	ecoli	ST69	42153_2_81	E. coli	10	LL10	SWARM	ST69	Human stool	AC302		IncFIA,IncFIC,
42153_2_91	SS4242P	22/10/2019	ERS7955042	PT0073TN	HH019EN	Human	Malawi	ecoli	ST69	42153_2_91	E. coli	10	LL10	SWARM	ST69	Human stool	AA338		IncFIA,IncFICIncFIB,
42601_1_164	SS70109	17/03/2020	ERS7956028	PT2532CC	HH254TC	Human	Malawi	ecoli	ST10	42601_1_164	E. coli	5_1020_1339	LL5_1020_1339	SWARM	ST10	Human stool		AB595	rep_cluster_2335,
42601_1_176	SS7121W	24/03/2020	ERS7956034	PT25460C	HH257NC	Human	Malawi	ecoli	ST6438	42601_1_176	E. coli	1408	LL_Other	SWARM	Other ST	Human stool	AC315
42601_1_178	SS70794	24/03/2020	ERS7956042	PT05079N	HH0564N	Human	Malawi	ecoli	ST226	42601_1_178	E. coli	116	LL116	SWARM	ST226	Human stool	AC315
42601_1_18	SS19581	13/08/2019	ERS7956994	PT0040AN	HH008KN	Human	Malawi	ecoli	ST3580	42601_1_18	E. coli	18	LL18	SWARM	ST3580	Human stool
42601_1_224	SS3955C	12/11/2019	ERS7955083	PT4132CK	HH428HK	Human	Malawi	ecoli	ST167	42601_1_224	E. coli	5_1020_1339	LL5_1020_1339	SWARM	ST167	Human stool		AA171	IncFIA,IncFII,
42601_1_239	SS6770J	19/11/2019	ERS7955129	PT0126ZN	HH028CN	Human	Malawi	ecoli	ST38	42601_1_239	E. coli	20	LL20	SWARM	ST38	Human stool		AA734	IncFIA,IncFIB,
42601_1_262	SS34597	05/12/2019	ERS7955226	PT21423C	HH2332C	Human	Malawi	ecoli	ST3580	42601_1_262	E. coli	18	LL18	SWARM	ST3580	Human stool		AF232
42601_1_274	SS3465B	05/11/2019	ERS7955267	PT21159C	HH2148C	Human	Malawi	ecoli	ST101	42601_1_274	E. coli	27	LL_Other	SWARM	ST101	Human stool		AA179	IncFIBIncFIC,rep_cluster_2244,
42601_1_278	SS3675S	05/11/2019	ERS7955272	PT01242N	HH014ON	Human	Malawi	ecoli	ST48	42601_1_278	E. coli	46_799	LL46_799	SWARM	ST48	Human stool		AA174	IncFIB,
42601_1_320	SS60445	20/02/2020	ERS7955616	PT4171ZK	HH439BK	Human	Malawi	ecoli	Uknown	42601_1_320	E. coli	11	LL11	SWARM	Uknown	Human stool		AA123	ColRI_rep_cluster_1987,
42601_1_326	SS6730Z	20/02/2020	ERS7955619	PT4179JK	HH437FK	Human	Malawi	ecoli	ST1421	42601_1_326	Shigella dysenteriae	62_603	LL62_603	SWARM	ST1421	Human stool	AC315		ColRI_rep_cluster_1987,
42601_1_344	SS7390R	18/02/2020	ERS7955647	PT2194GC	HH246TC	Human	Malawi	ecoli	ST131	42601_1_344	E. coli	4	LL4	SWARM	ST131	Human stool	AA171		IncFIAIncFIBIncQ1rep_cluster_2131,
42601_1_78	SS4133Z	03/03/2020	ERS7955837	PT4514LK	HH4489K	Human	Malawi	ecoli	ST38	42601_1_78	E. coli	20	LL20	SWARM	ST38	Human stool		AB054	rep_cluster_2335,
42601_1_84	SS4127V	03/03/2020	ERS7955838	PT4513NK	HH4489K	Human	Malawi	ecoli	ST38	42601_1_84	E. coli	20	LL20	SWARM	ST38	Human stool		AB054	rep_cluster_2335,
42756_1_5	SS1246S	30/07/2019	ERS7957322	PT0030EN	HH006ON	Human	Malawi	ecoli	ST131	42756_1_5	E. coli	4	LL4	SWARM	ST131	Human stool		AA171	IncFIAIncFIB,IncFII,
42756_3_117	SS257344K	13/11/2020	ERS8286182	PT257265K	HH257074K	Human	Uganda	ecoli	ST1193	42756_3_117	E. coli	15	LL15	SWARU	ST1193	Human stool	AA474		IncFIB,rep_cluster_2131IncFII,
42756_3_142	SS257257K	12/09/2020	ERS8286191	PT257223K	HH257058K	Human	Uganda	ecoli	ST648	42756_3_142	E. coli	1410	LL_Other	SWARU	ST648	Human stool		AA336
42756_3_154	SS257304K	15/10/2020	ERS8286195	PT257246K	HH257066K	Human	Uganda	ecoli	ST484	42756_3_154	Shigella sp. PAMC 28760	45	LL_Other	SWARU	Other ST	Human stool	AC314		IncFIA,
42756_3_181	SS257282K	20/09/2020	ERS8286205	PT257233K	HH257061K	Human	Uganda	ecoli	ST224	42756_3_181	E. coli	88	LL88	SWARU	ST224	Human stool	AB711		IncFIB,IncFII,
42756_3_198	SS257239K	03/09/2020	ERS8286210	PT257213K	HH257055K	Human	Uganda	ecoli	ST131	42756_3_198	E. coli	4	LL4	SWARU	ST131	Human stool	AA171		rep_cluster_2401,
42756_3_21	SS257297K	10/10/2020	ERS8286111	PT257241K	HH257064K	Human	Uganda	ecoli	ST2380	42756_3_21	E. coli	1434	LL_Other	SWARU	Other ST	Human stool		AA378	IncY,
42756_3_213	SS257235K	29/08/2020	ERS8286216	PT257210K	HH257054K	Human	Uganda	ecoli	Uknown	42756_3_213	E. coli	4	LL4	SWARU	Uknown	Human stool		AA337	IncFIA,IncFIB,IncFIC,
42756_3_217	SS257324K	30/10/2020	ERS8286218	PT257256K	HH257070K	Human	Uganda	ecoli	ST48	42756_3_217	E. coli	1433	LL_Other	SWARU	ST48	Human stool
42756_3_27	SS257256K	12/09/2020	ERS8286113	PT257222K	HH257058K	Human	Uganda	ecoli	ST131	42756_3_27	E. coli	25	LL25	SWARU	ST131	Human stool		AA336	IncFIA,IncFIC,
42756_3_30	SS257327K	30/06/2021	ERS8286114	PT257328K	HH257099K	Human	Uganda	ecoli	ST226	42756_3_30	E. coli	116	LL116	SWARU	ST226	Human stool	AA474		IncFIA,
42756_3_34	SS257345K	13/11/2020	ERS8286116	PT257266K	HH257074K	Human	Uganda	ecoli	ST394	42756_3_34	E. coli	67	LL67	SWARU	ST394	Human stool	AC315		rep_cluster_2350,
42756_3_39	SS257269K	16/09/2020	ERS8286119	PT257228K	HH257059K	Human	Uganda	ecoli	ST4981	42756_3_39	E. coli	60	LL60	SWARU	Other ST	Human stool		AA170	IncFIA,IncFICIncFIBIncFIIIncQ1,
42756_3_40	SS257325K	31/03/2021	ERS8286118	PT257324K	HH257098K	Human	Uganda	ecoli	Uknown	42756_3_40	E. coli	88	LL88	SWARU	Uknown	Human stool	AA747		IncFIA,IncFIIIncFIB,
42756_3_57	SS257328K	30/06/2021	ERS8286124	PT257326K	HH257099K	Human	Uganda	ecoli	Uknown	42756_3_57	E. coli	11	LL11	SWARU	Uknown	Human stool	AC315		IncFIAIncHI1B,
42782_1_105	SS7009W	17/03/2020	ERS7956025	PT2531EC	HH254TC	Human	Malawi	ecoli	ST2705	42782_1_105	E. coli	131	LL131	SWARM	ST2705	Human stool	AA887		IncHI1B,IncY,
42782_1_118	SS70866	24/03/2020	ERS7956032	PT05087N	HH0572N	Human	Malawi	ecoli	ST2705	42782_1_118	E. coli	131	LL131	SWARM	ST2705	Human stool	AA887		IncFIA,IncFIB,
42782_1_13	SS6104D	05/03/2020	ERS7955980	PT4527BK	HH450LK	Human	Malawi	ecoli	ST1284	42782_1_13	E. coli	60	LL60	SWARM	ST1284	Human stool	AA474		ColRI_rep_cluster_1857,rep_cluster_2401,
42782_1_139	SS7073G	24/03/2020	ERS7956039	PT0511HN	HH0580N	Human	Malawi	ecoli	ST131	42782_1_139	E. coli	4	LL4	SWARM	ST131	Human stool		AA378	IncY,
42782_1_188	SS70874	24/03/2020	ERS7956053	PT25612C	HH258LC	Human	Malawi	ecoli	ST1193	42782_1_188	E. coli	15	LL15	SWARM	ST1193	Human stool		AA352	IncFIBIncFIIIncQ1rep_cluster_2131,
42782_1_19	SS6101J	05/03/2020	ERS7955981	PT4505NK	HH451JK	Human	Malawi	ecoli	ST1284	42782_1_19	E. coli	60	LL60	SWARM	ST1284	Human stool	AA474		rep_cluster_2401,
42782_1_192	SS71013	24/03/2020	ERS7956054	PT2559RC	HH258LC	Human	Malawi	ecoli	ST3036	42782_1_192	E. coli	347	LL347	SWARM	ST3036	Human stool	AA190		IncFIA,IncFIC,
42782_1_200	SS71021	24/03/2020	ERS7956056	PT25540C	HH258LC	Human	Malawi	ecoli	ST617	42782_1_200	E. coli	60	LL60	SWARM	ST617	Human stool	AA324		IncFIAIncFIA,IncFICIncFIA,IncFIIIncFIB,
42782_1_206	SS7074E	24/03/2020	ERS7956057	PT0510JN	HH0580N	Human	Malawi	ecoli	ST131	42782_1_206	E. coli	4	LL4	SWARM	ST131	Human stool		AA378	IncY,
42782_1_208	SS7074E	24/03/2020	ERS7956059	PT0510JN	HH0580N	Human	Malawi	ecoli	ST694	42782_1_208	E. coli	5_1020_1339	LL5_1020_1339	SWARM	ST694	Human stool		AA887	IncFIB,
42782_1_21	SS61085	05/03/2020	ERS7955982	PT4507JK	HH4497K	Human	Malawi	ecoli	ST1284	42782_1_21	E. coli	60	LL60	SWARM	ST1284	Human stool	AA474		rep_cluster_2401,
42782_1_221	SS7080I	24/03/2020	ERS7956061	PT0506BN	HH0564N	Human	Malawi	ecoli	ST10	42782_1_221	E. coli	5_1020_1339	LL5_1020_1339	SWARM	ST10	Human stool		AC305	IncX2,
42782_1_224	SS70890	24/03/2020	ERS7956062	PT2556XC	HH258LC	Human	Malawi	ecoli	ST5869	42782_1_224	E. coli	1407	LL1407	SWARM	ST5869	Human stool	AA941		IncY,
42782_1_232	SS7091C	24/03/2020	ERS7956064	PT2555ZC	HH258LC	Human	Malawi	ecoli	ST6438	42782_1_232	E. coli	1408	LL_Other	SWARM	Other ST	Human stool	AC315
42782_1_237	SS7122U	24/03/2020	ERS7956065	PT25436C	HH257NC	Human	Malawi	ecoli	ST656	42782_1_237	E. coli	5_1020_1339	LL5_1020_1339	SWARM	ST656	Human stool	AD094		rep_cluster_2350,
42782_1_24	SS7037O	17/03/2020	ERS7955955	PT01975N	HH052CN	Human	Malawi	ecoli	ST48	42782_1_24	E. coli	1431	LL_Other	SWARM	ST48	Human stool	AC305		IncFIB,
42782_1_244	SS7118M	24/03/2020	ERS7956068	PT2547ZC	HH257NC	Human	Malawi	ecoli	ST155	42782_1_244	E. coli	11	LL11	SWARM	ST155	Human stool	AC315		IncY,
42782_1_248	SS71005	24/03/2020	ERS7956066	PT25604C	HH258LC	Human	Malawi	ecoli	ST167	42782_1_248	E. coli	5_1020_1339	LL5_1020_1339	SWARM	ST167	Human stool	AB192		IncFIA,IncFIIIncFIBIncFII,
42782_1_27	SS6120D	05/03/2020	ERS7955983	PT4521NK	HH452HK	Human	Malawi	ecoli	ST224	42782_1_27	E. coli	88	LL88	SWARM	ST224	Human stool	AB190		IncFIBIncFII,
42782_1_29	SS61173	05/03/2020	ERS7955984	PT4518DK	HH452HK	Human	Malawi	ecoli	ST1284	42782_1_29	E. coli	60	LL60	SWARM	ST1284	Human stool	AA474		rep_cluster_2401,
42782_1_34	SS70133	17/03/2020	ERS7956003	PT2525AC	HH253VC	Human	Malawi	ecoli	ST224	42782_1_34	E. coli	88	LL88	SWARM	ST224	Human stool		AA172	IncFIA,IncFIIIncFII,
42782_1_345	SS7018U	17/03/2020	ERS7955946	PT25364C	HH255RC	Human	Malawi	ecoli	ST226	42782_1_345	E. coli	116	LL116	SWARM	ST226	Human stool	AA474		IncI-gamma/K1,
42782_1_349	SS7036Q	17/03/2020	ERS7955947	PT01967N	HH052CN	Human	Malawi	ecoli	ST2705	42782_1_349	E. coli	131	LL131	SWARM	ST2705	Human stool	AA887		IncHI1B,IncY,
42782_1_4	SS6103F	05/03/2020	ERS7955977	PT4525FK	HH450LK	Human	Malawi	ecoli	ST410	42782_1_4	E. coli	12	LL12	SWARM	ST410	Human stool	AA172		IncFIA,IncFIIIncFIBIncFIIIncQ1,
42782_1_42	SS70029	17/03/2020	ERS7956005	PT2522GC	HH252XC	Human	Malawi	ecoli	ST226	42782_1_42	E. coli	116	LL116	SWARM	ST226	Human stool	AA282		IncI1/B/O,
42782_1_49	SS7023X	17/03/2020	ERS7956007	PT0504FN	HH0556N	Human	Malawi	ecoli	ST44	42782_1_49	E. coli	223	LL223	SWARM	ST44	Human stool	AA324		rep_cluster_2350,
42782_1_5	SS6102H	05/03/2020	ERS7955978	PT4526DK	HH450LK	Human	Malawi	ecoli	ST1284	42782_1_5	E. coli	60	LL60	SWARM	ST1284	Human stool	AA474		ColRI_rep_cluster_1857,rep_cluster_2401,
42782_1_56	SS70125	17/03/2020	ERS7956009	PT25276C	HH253VC	Human	Malawi	ecoli	ST226	42782_1_56	E. coli	116	LL116	SWARM	ST226	Human stool	AA474		IncI1/B/O,
42782_1_70	SS70141	17/03/2020	ERS7956013	PT2530GC	HH253VC	Human	Malawi	ecoli	ST10	42782_1_70	E. coli	5_1020_1339	LL5_1020_1339	SWARM	ST10	Human stool	AB193		IncFIBIncFII,
42782_2_102	SS3424T	19/11/2019	ERS7955123	PT2120FC	HH229VC	Human	Malawi	ecoli	ST101	42782_2_102	E. coli	27	LL_Other	SWARM	ST101	Human stool	AG658		IncFIBIncFIC,rep_cluster_2244,
42782_2_103	SS6844F	05/12/2019	ERS7955223	PT21503C	HH236XC	Human	Malawi	ecoli	ST131	42782_2_103	E. coli	4	LL4	SWARM	ST131	Human stool	AA171		rep_cluster_2350,
42782_2_121	SS67687	19/11/2019	ERS7955130	PT0127XN	HH028CN	Human	Malawi	ecoli	ST1421	42782_2_121	Shigella dysenteriae	62_603	LL62_603	SWARM	ST1421	Human stool	AC315
42782_2_155	SS3193R	10/12/2019	ERS7955237	PT0168FN	HH042GN	Human	Malawi	ecoli	ST450	42782_2_155	E. coli	70_880	LL_Other	SWARM	Other ST	Human stool	AA739		IncFIAIncFIBrep_cluster_2131,
42782_2_17	SS3593W	19/09/2019	ERS7955199	PT00506N	HH011UN	Human	Malawi	ecoli	ST757	42782_2_17	E. coli	1334	LL_Other	SWARM	Other ST	Human stool	AC314		IncK2/Z,
42782_2_175	SS4111A	17/12/2019	ERS7955242	PT2159MC	HH237VC	Human	Malawi	ecoli	ST23	42782_2_175	E. coli	12	LL12	SWARM	Other ST	Human stool	AA378		IncFIAIncFIBrep_cluster_2244,
42782_2_18	SS3461J	05/12/2019	ERS7955100	PT21407C	HH2332C	Human	Malawi	ecoli	ST5653	42782_2_18	E. coli	1350	LL_Other	SWARM	Other ST	Human stool	AA738		IncFIA,
42782_2_186	SS41136	17/12/2019	ERS7955245	PT2154WC	HH237VC	Human	Malawi	ecoli	ST167	42782_2_186	E. coli	5_1020_1339	LL5_1020_1339	SWARM	ST167	Human stool	AA941		IncFIA,IncFII,
42782_2_191	SS2042X	12/12/2019	ERS7955246	PT4156XK	HH433NK	Human	Malawi	ecoli	ST224	42782_2_191	E. coli	88	LL88	SWARM	ST224	Human stool	AB192		IncFIA,IncFII,
42782_2_212	SS3424T	19/11/2019	ERS7955409	PT2120FC	HH229VC	Human	Malawi	ecoli	ST2705	42782_2_212	E. coli	131	LL131	SWARM	ST2705	Human stool	AA887		IncHI1B,IncY,
42782_2_233	SS4101E	23/01/2020	ERS7955464	PT0178BN	HH0468N	Human	Malawi	ecoli	ST206	42782_2_233	E. coli	41_1278_1328	LL41_1278_1328	SWARM	ST206	Human stool	AA749		IncI-gamma/K1,
42782_2_241	SS4100G	23/01/2020	ERS7955466	PT0177DN	HH0468N	Human	Malawi	ecoli	ST1049	42782_2_241	E. coli	11	LL11	SWARM	ST1049	Human stool	AA738		IncHI1B,
42782_2_247	SS40989	23/01/2020	ERS7955467	PT0180NN	HH0468N	Human	Malawi	ecoli	ST949	42782_2_247	E. coli	11	LL11	SWARM	Other ST	Human stool	AA738		IncHI2A,rep_cluster_1088,
42782_2_261	SS40424	31/10/2019	ERS7955266	PT01082N	HH023MN	Human	Malawi	ecoli	ST68	42782_2_261	E. coli	157	LL157	SWARM	ST68	Human stool	AA887		IncFIA,
42782_2_274	SS3677O	05/11/2019	ERS7955270	PT01234N	HH014ON	Human	Malawi	ecoli	ST167	42782_2_274	E. coli	5_1020_1339	LL5_1020_1339	SWARM	ST167	Human stool	AD091		IncFIA,IncFII,
42782_2_276	SS3641B	05/11/2019	ERS7955271	PT01226N	HH014ON	Human	Malawi	ecoli	ST48	42782_2_276	E. coli	46_799	LL46_799	SWARM	ST48	Human stool		AA174	IncFIB,
42782_2_38	SS3461J	05/12/2019	ERS7955104	PT21407C	HH2332C	Human	Malawi	ecoli	ST5653	42782_2_38	E. coli	1350	LL_Other	SWARM	Other ST	Human stool	AA738		IncFIAIncFIA,IncFIC,
42782_2_39	SS6888S	05/12/2019	ERS7955106	PT0147PN	HH034GN	Human	Malawi	ecoli	ST1201	42782_2_39	Shigella sp. PAMC 28760	813	LL_Other	SWARM	Other ST	Human stool
42782_2_40	SS3004W	05/12/2019	ERS7955205	PT2153YC	HH235ZC	Human	Malawi	ecoli	ST69	42782_2_40	E. coli	10	LL10	SWARM	ST69	Human stool	AC120		IncFIA,IncFIC,
42782_2_51	SS6842J	05/12/2019	ERS7955208	PT2149QC	HH236XC	Human	Malawi	ecoli	ST5824	42782_2_51	E. coli	5_1020_1339	LL5_1020_1339	SWARM	ST5824	Human stool		AA147	rep_cluster_2401,
42782_2_79	SS3462H	05/12/2019	ERS7955217	PT21415C	HH2332C	Human	Malawi	ecoli	ST5653	42782_2_79	E. coli	1350	LL_Other	SWARM	Other ST	Human stool	AA738		IncFIA,
42782_2_82	SS6751P	19/11/2019	ERS7955118	PT21327C	HH2324C	Human	Malawi	ecoli	ST38	42782_2_82	E. coli	20	LL20	SWARM	ST38	Human stool	AA735		IncFIA,IncFIC,
42782_2_90	SS6752N	19/11/2019	ERS7955120	PT21319C	HH2324C	Human	Malawi	ecoli	ST38	42782_2_90	E. coli	20	LL20	SWARM	ST38	Human stool		AA378	IncHI1B,
42782_4_115	SS1194K	02/07/2019	ERS7956811	PT2017DC	HH204CC	Human	Malawi	ecoli	ST48	42782_4_115	E. coli	46_799	LL46_799	SWARM	ST48	Human stool		AA174	IncFIB,
42782_4_137	SS1148W	02/07/2019	ERS7956816	PT00178N	HH004SN	Human	Malawi	ecoli	ST5824	42782_4_137	E. coli	5_1020_1339	LL5_1020_1339	SWARM	ST5824	Human stool		AA147	rep_cluster_2401,
42782_4_141	SS1146X	02/07/2019	ERS7956817	PT0016AN	HH004SN	Human	Malawi	ecoli	ST1722	42782_4_141	E. coli	190	LL190	SWARM	ST1722	Human stool		AA282	IncK2/Z,
42782_4_149	SS1191Q	02/07/2019	ERS7956819	PT2018BC	HH204CC	Human	Malawi	ecoli	ST1193	42782_4_149	E. coli	15	LL15	SWARM	ST1193	Human stool		AA352	IncFIBIncFIIIncQ1rep_cluster_2131,
42782_4_182	SS1959X	13/08/2019	ERS7956827	PT0039XN	HH008KN	Human	Malawi	ecoli	ST6777	42782_4_182	Shigella sonnei	475	LL_Other	SWARM	Other ST	Human stool	AB958		IncI-gamma/K1,
42782_4_203	SS12323	18/07/2019	ERS7956832	PT2025DC	HH205AC	Human	Malawi	ecoli	ST1193	42782_4_203	E. coli	15	LL15	SWARM	ST1193	Human stool		AA147	rep_cluster_2401,
42782_4_217	SS11363	01/08/2019	ERS7956836	PT4026GK	HH404XK	Human	Malawi	ecoli	Uknown	42782_4_217	E. coli	11	LL11	SWARM	Uknown	Human stool	AA474
42782_4_220	SS1139Y	01/08/2019	ERS7956837	PT4028CK	HH404XK	Human	Malawi	ecoli	ST73	42782_4_220	E. coli	8	LL8	SWARM	ST73	Human stool	AA554		rep_cluster_1418,
42782_4_225	SS1229U	18/07/2019	ERS7956840	PT0024AN	HH005QN	Human	Malawi	ecoli	ST44	42782_4_225	E. coli	223	LL223	SWARM	ST44	Human stool	AA324		IncFIAIncFIA,IncFICIncFIB,
42782_4_228	SS1138X	01/08/2019	ERS7956838	PT4029AK	HH404XK	Human	Malawi	ecoli	ST73	42782_4_228	E. coli	8	LL8	SWARM	ST73	Human stool	AA554		rep_cluster_1418,
42782_4_236	SS11267	25/07/2019	ERS7956841	PT4024KK	HH403ZK	Human	Malawi	ecoli	ST757	42782_4_236	E. coli	1334	LL_Other	SWARM	Other ST	Human stool	AC314		IncK2/Z,
42782_4_27	SS13856	11/06/2019	ERS7956788	PT0012IN	HH003UN	Human	Malawi	ecoli	ST10	42782_4_27	E. coli	5_1020_1339	LL5_1020_1339	SWARM	ST10	Human stool	AA738		IncFIA,IncFIC,
42782_4_31	SS1180W	11/06/2019	ERS7956789	PT2006JC	HH202GC	Human	Malawi	ecoli	ST131	42782_4_31	E. coli	4	LL4	SWARM	ST131	Human stool	AA735
42782_4_314	SS12411	30/07/2019	ERS7957005	PT00282N	HH006ON	Human	Malawi	ecoli	ST38	42782_4_314	E. coli	20	LL20	SWARM	ST38	Human stool	AA474		rep_cluster_2401,
42782_4_318	SS1242X	30/07/2019	ERS7957006	PT00274N	HH006ON	Human	Malawi	ecoli	ST131	42782_4_318	E. coli	4	LL4	SWARM	ST131	Human stool		AA171	IncFIAIncFIB,IncFIIrep_cluster_2131,
42782_4_324	SS1247Q	30/07/2019	ERS7957008	PT0032AN	HH006ON	Human	Malawi	ecoli	ST131	42782_4_324	E. coli	4	LL4	SWARM	ST131	Human stool		AA171	IncFIAIncFIB,IncFIIrep_cluster_2131,
42782_4_359	SS1259I	30/07/2019	ERS7957025	PT20287C	HH2068C	Human	Malawi	ecoli	ST6777	42782_4_359	E. coli	475	LL_Other	SWARM	Other ST	Human stool	AB958		IncFIA,
42782_4_39	SS1346K	06/06/2019	ERS7956790	PT0001ON	HH001YN	Human	Malawi	ecoli	ST4981	42782_4_39	E. coli	60	LL60	SWARM	Other ST	Human stool		AA887	IncFIB,
42782_4_90	SS12171	16/07/2019	ERS7956803	PT4007MK	HH4020K	Human	Malawi	ecoli	ST295	42782_4_90	Shigella sonnei	907	LL_Other	SWARM	Other ST	Human stool	AA739		rep_cluster_2350,
43416_1_11	SS257084H	17/09/2020	ERS8285884	PT257032H	HH257010H	Human	Uganda	ecoli	ST450	43416_1_11	E. coli	70_880	LL_Other	SWARU	Other ST	Human stool		AA171	IncFIAIncFIB,IncFIIrep_cluster_2131,
43416_1_159	SS257524K	15/04/2021	ERS8285789	PT257314K	HH257093K	Human	Uganda	ecoli	ST1193	43416_1_159	E. coli	15	LL15	SWARU	ST1193	Human stool		AA352	IncFIBIncFIIIncQ1rep_cluster_2131,
43416_1_208	SS257182H	29/10/2020	ERS8285852	PT257074H	HH257021H	Human	Uganda	ecoli	ST940	43416_1_208	E. coli	243_581	LL_Other	SWARU	Other ST	Human stool	AB233		rep_cluster_1778,rep_cluster_1778,
43416_1_214	SS257065H	23/08/2020	ERS8285855	PT257010H	HH257003H	Human	Uganda	ecoli	ST685	43416_1_214	Shigella sonnei	1247	LL_Other	SWARU	Other ST	Human stool		AB056	rep_cluster_2358,
43416_1_215	SS257265K	16/09/2020	ERS8286117	PT257227K	HH257059K	Human	Uganda	ecoli	ST4450	43416_1_215	E. coli	388	LL_Other	SWARU	Other ST	Human stool		AA376	IncY,
43416_1_216	SS257062H	03/09/2020	ERS8285856	PT257019H	HH257007H	Human	Uganda	ecoli	ST1408	43416_1_216	Shigella sonnei	212	LL_Other	SWARU	Other ST	Human stool	AA887		IncFIBIncY,
43416_1_229	SS257093H	17/09/2020	ERS8285672	PT257035H	HH257011H	Human	Uganda	ecoli	ST131	43416_1_229	E. coli	4	LL4	SWARU	ST131	Human stool	AA474		IncFIAIncFIBrep_cluster_2131,
43416_1_235	SS257523K	15/04/2021	ERS8285675	PT257313K	HH257093K	Human	Uganda	ecoli	Uknown	43416_1_235	E. coli	397	LL_Other	SWARU	Uknown	Human stool	AA038		IncX3,
43416_1_236	SS257245H	27/11/2020	ERS8285866	PT257108H	HH257030H	Human	Uganda	ecoli	ST2074	43416_1_236	E. coli	817	LL_Other	SWARU	Other ST	Human stool	AC315		IncY,
43416_1_238	SS257046H	23/08/2020	ERS8285867	PT257009H	HH257003H	Human	Uganda	ecoli	Uknown	43416_1_238	E. coli	31	LL31	SWARU	Uknown	Human stool		AA172	IncFIA,IncFIIIncFIB,
43416_1_241	SS257525K	25/05/2021	ERS8285674	PT257296K	HH257087K	Human	Uganda	ecoli	ST131	43416_1_241	E. coli	4	LL4	SWARU	ST131	Human stool	AA747		IncFIA,IncFIB,IncFICIncQ1rep_cluster_2131,
43416_1_252	SS257521K	25/03/2021	ERS8285682	PT257322K	HH257097K	Human	Uganda	ecoli	ST3489	43416_1_252	E. coli	580	LL580	SWARU	ST3489	Human stool	AC315		IncY,
43416_1_34	SS6096I	03/03/2020	ERS7955832	PT4510TK	HH447BK	Human	Malawi	ecoli	ST206	43416_1_34	E. coli	41_1278_1328	LL41_1278_1328	SWARM	ST206	Human stool	AA749		IncFIB,
43416_1_38	SS257212H	13/11/2020	ERS8285891	PT257088H	HH257025H	Human	Uganda	ecoli	ST69	43416_1_38	E. coli	10	LL10	SWARU	ST69	Human stool	AC315		IncFIA,
43416_1_48	SS257211H	13/11/2020	ERS8285896	PT257087H	HH257025H	Human	Uganda	ecoli	ST206	43416_1_48	E. coli	41_1278_1328	LL41_1278_1328	SWARU	ST206	Human stool
43416_1_54	SS257078H	10/09/2020	ERS8285894	PT257029H	HH257009H	Human	Uganda	ecoli	ST3489	43416_1_54	E. coli	580	LL580	SWARU	ST3489	Human stool	AC315		IncY,
43416_1_68	SS257064H	03/09/2020	ERS8285751	PT257021H	HH257007H	Human	Uganda	ecoli	ST405	43416_1_68	E. coli	24	LL_Other	SWARU	Other ST	Human stool		AA171	IncFIA,IncFIIrep_cluster_2131,
43416_1_87	SS257358K	18/11/2020	ERS8285715	PT257270K	HH257076K	Human	Uganda	ecoli	ST38	43416_1_87	E. coli	20	LL20	SWARU	ST38	Human stool		AA734	IncFIAIncFIB,
42153_1_54	SE7800R	27/02/2020	ERS7955807	NA	HH0492N	Environment	Malawi	ecoli	ST131	42153_1_54	E. coli	4	LL4	SWARM	ST131	Kitchen or Kitchen utensils		AA337	IncFIAIncFIBrep_cluster_2131,
42153_2_107	SE38153	22/10/2019	ERS7955046	NA	HH018GN	Environment	Malawi	ecoli	ST10	42153_2_107	E. coli	5_1020_1339	LL5_1020_1339	SWARM	ST10	Kitchen or Kitchen utensils	AB957
43416_1_4	SE4266D	05/12/2019	ERS7955111	NA	HH033IN	Environment	Malawi	ecoli	ST10	43416_1_4	E. coli	5_1020_1339	LL5_1020_1339	SWARM	ST10	Kitchen or Kitchen utensils		AB595	rep_cluster_2335,
42153_1_140	SE75939	05/03/2020	ERS7955847	NA	HH450LK	Environment	Malawi	ecoli	ST410	42153_1_140	E. coli	12	LL12	SWARM	ST410	Other	AA172		IncFIB,IncFIIIncQ1,
42153_2_234	SE3622L	10/10/2019	ERS7955080	NA	HH419JK	Environment	Malawi	ecoli	ST617	42153_2_234	E. coli	60	LL60	SWARM	ST617	Other	AA324
42153_1_124	SE7645H	18/02/2020	ERS7955631	NA	HH0476N	Environment	Malawi	ecoli	ST38	42153_1_124	E. coli	20	LL20	SWARM	ST38	Other	AA887		IncFIB,
42153_1_91	SE7581H	03/03/2020	ERS7955826	NA	HH446DK	Environment	Malawi	ecoli	ST1196	42153_1_91	E. coli	106	LL106	SWARM	ST1196	Other		AD338
42601_1_335	SE7656B	18/02/2020	ERS7955640	NA	HH045AN	Environment	Malawi	ecoli	ST1196	42601_1_335	E. coli	106	LL106	SWARM	ST1196	Other		AB193	IncR,
42782_4_186	SE1392C	13/08/2019	ERS7956829	NA	HH008KN	Environment	Malawi	ecoli	ST38	42782_4_186	E. coli	20	LL20	SWARM	ST38	Other		AA734	IncFIA,IncFIB,
42782_2_230	SW7247O	12/12/2019	ERS7955258	NA	HH0396N	Environment	Malawi	ecoli	ST38	42782_2_230	E. coli	20	LL20	SWARM	ST38	Other water		AA734	IncFIA,IncFIB,
42153_1_80	SW6289K	20/02/2020	ERS7955617	NA	HH437FK	Environment	Malawi	ecoli	ST1421	42153_1_80	Shigella dysenteriae	62_603	LL62_603	SWARM	ST1421	Rinse water	AC315		rep_cluster_2335,
42153_2_339	SW61012	10/12/2019	ERS7955007	NA	HH433NK	Environment	Malawi	ecoli	ST224	42153_2_339	E. coli	88	LL88	SWARM	ST224	Rinse water	AB190		IncFIA,IncFII,
42601_1_42	SW6894F	27/02/2020	ERS7955814	NA	HH0492N	Environment	Malawi	ecoli	ST206	42601_1_42	E. coli	41_1278_1328	LL41_1278_1328	SWARM	ST206	Rinse water	AA749
42601_1_86	SW63361	03/03/2020	ERS7955839	NA	HH446DK	Environment	Malawi	ecoli	ST48	42601_1_86	E. coli	46_799	LL46_799	SWARM	ST48	Rinse water		AA174	IncFIBrep_cluster_2187,
42601_1_92	SW6330D	03/03/2020	ERS7955840	NA	HH4489K	Environment	Malawi	ecoli	ST38	42601_1_92	E. coli	20	LL20	SWARM	ST38	Rinse water		AB054	rep_cluster_2335,
42782_4_169	SW1058J	11/06/2019	ERS7956824	NA	HH002WN	Environment	Malawi	ecoli	ST1722	42782_4_169	E. coli	190	LL190	SWARM	ST1722	Rinse water
42782_4_233	SW1166B	30/07/2019	ERS7956839	NA	HH2068C	Environment	Malawi	ecoli	ST752	42782_4_233	E. coli	5_1020_1339	LL5_1020_1339	SWARM	Other ST	Rinse water	AA738		IncFIA,
42153_1_126	SW3650T	18/02/2020	ERS7955632	NA	HH247RC	Environment	Malawi	ecoli	ST131	42153_1_126	E. coli	25	LL25	SWARM	ST131	River Water		AA337	IncFIAIncFIBrep_cluster_2131,
42153_1_170	SW3778Y	18/02/2020	ERS7955726	NA	HH246TC	Environment	Malawi	ecoli	ST131	42153_1_170	E. coli	25	LL25	SWARM	ST131	River Water		AA337	IncFIAIncFIBrep_cluster_2131,
42153_1_177	SW7396Z	18/02/2020	ERS7955728	NA	HH045AN	Environment	Malawi	ecoli	ST131	42153_1_177	E. coli	25	LL25	SWARM	ST131	River Water	AA747		IncFIAIncFIB,
42153_1_322	SW7404U	18/02/2020	ERS7955776	NA	HH0476N	Environment	Malawi	ecoli	ST1421	42153_1_322	Shigella dysenteriae	62_603	LL62_603	SWARM	ST1421	River Water	AC315		rep_cluster_2335,
42153_1_88	SW6862V	27/02/2020	ERS7955823	NA	HH249NC	Environment	Malawi	ecoli	ST656	42153_1_88	E. coli	5_1020_1339	LL5_1020_1339	SWARM	ST656	River Water	AA405		rep_cluster_2350,
42153_2_124	SW4012X	22/10/2019	ERS7955050	NA	HH017IN	Environment	Malawi	ecoli	ST196	42153_2_124	E. coli	91	LL91	SWARM	ST196	River Water		AA378	IncY,
42153_2_129	SW1209L	18/07/2019	ERS7954762	NA	HH005QN	Environment	Malawi	ecoli	ST1049	42153_2_129	E. coli	11	LL11	SWARM	ST1049	River Water	AA738		rep_cluster_1778,
42153_2_194	SW7269C	17/12/2019	ERS7954874	NA	HH2404C	Environment	Malawi	ecoli	ST6438	42153_2_194	E. coli	1408	LL_Other	SWARM	Other ST	River Water	AC315		IncI2,
42153_2_217	SW13471	20/08/2019	ERS7954783	NA	HH405VK	Environment	Malawi	ecoli	ST3580	42153_2_217	E. coli	18	LL18	SWARM	ST3580	River Water		AA734	IncFIB,rep_cluster_2232,
42153_2_228	SW7252U	17/12/2019	ERS7954882	NA	HH037AN	Environment	Malawi	ecoli	ST1193	42153_2_228	E. coli	15	LL15	SWARM	ST1193	River Water		AA352	IncFIBIncFIIIncQ1rep_cluster_2131,
42153_2_231	SW3318G	14/11/2019	ERS7954976	NA	HH2308C	Environment	Malawi	ecoli	ST131	42153_2_231	E. coli	4	LL4	SWARM	ST131	River Water	AA171		rep_cluster_2401,
42153_2_237	SW40924	12/11/2019	ERS7955078	NA	HH2252C	Environment	Malawi	ecoli	ST410	42153_2_237	E. coli	12	LL12	SWARM	ST410	River Water	AA282		IncFIA,IncFIIIncFIBIncFII,
42153_2_263	SW3166G	12/11/2019	ERS7955086	NA	HH026GN	Environment	Malawi	ecoli	ST206	42153_2_263	E. coli	41_1278_1328	LL41_1278_1328	SWARM	ST206	River Water	AA749		IncFIB,
42153_2_275	SW3137Q	12/11/2019	ERS7955089	NA	HH2260C	Environment	Malawi	ecoli	ST3580	42153_2_275	E. coli	18	LL18	SWARM	ST3580	River Water		AF232
42153_2_279	SW7278A	17/12/2019	ERS7954753	NA	HH0388N	Environment	Malawi	ecoli	ST315	42153_2_279	E. coli	20	LL20	SWARM	ST315	River Water		AA734	IncFIBIncFII,rep_cluster_2232,
42153_2_300	SW7146Y	05/12/2019	ERS7955095	NA	HH033IN	Environment	Malawi	ecoli	ST315	42153_2_300	E. coli	20	LL20	SWARM	ST315	River Water	AA941		IncFIBIncFII,rep_cluster_2232,
42153_2_302	SW13631	27/08/2019	ERS7954805	NA	HH009IN	Environment	Malawi	ecoli	ST131	42153_2_302	E. coli	4	LL4	SWARM	ST131	River Water	AA474		IncFIArep_cluster_2131,
42153_2_304	SW3887O	03/10/2019	ERS7954996	NA	HH212CC	Environment	Malawi	ecoli	ST10	42153_2_304	E. coli	5_1020_1339	LL5_1020_1339	SWARM	ST10	River Water	AA738		IncHI1B,
42153_2_316	SW3302W	03/10/2019	ERS7955000	NA	HH012SN	Environment	Malawi	ecoli	ST10	42153_2_316	E. coli	5_1020_1339	LL5_1020_1339	SWARM	ST10	River Water	AB957
42153_2_331	SW13199	27/08/2019	ERS7954815	NA	HH2092C	Environment	Malawi	ecoli	ST617	42153_2_331	E. coli	60	LL60	SWARM	ST617	River Water	AA324		IncFIAIncFIA,IncFICIncFIB,
42153_2_355	SW34268	22/10/2019	ERS7955013	NA	HH220CC	Environment	Malawi	ecoli	ST44	42153_2_355	E. coli	223	LL223	SWARM	ST44	River Water	AA324		IncFIAIncFIA,IncFICIncFIB,
42153_2_57	SW1061T	11/06/2019	ERS7954740	NA	HH203EC	Environment	Malawi	ecoli	ST315	42153_2_57	E. coli	20	LL20	SWARM	ST315	River Water		AA734	IncFIBIncFII,rep_cluster_2232,
42153_2_59	SW7174Q	10/12/2019	ERS7954934	NA	HH2420C	Environment	Malawi	ecoli	ST196	42153_2_59	E. coli	91	LL91	SWARM	ST196	River Water		AA378	IncY,
42153_2_62	SW3375Z	22/10/2019	ERS7955035	NA	HH2164C	Environment	Malawi	ecoli	ST167	42153_2_62	E. coli	5_1020_1339	LL5_1020_1339	SWARM	ST167	River Water	AD091		IncFIA,IncFIIIncFII,
42153_2_74	SW38713	22/10/2019	ERS7955038	NA	HH019EN	Environment	Malawi	ecoli	ST315	42153_2_74	E. coli	20	LL20	SWARM	ST315	River Water	AA941		IncFIBIncFII,rep_cluster_2232,
42601_1_170	SW6508U	24/03/2020	ERS7956030	NA	HH0572N	Environment	Malawi	ecoli	ST167	42601_1_170	E. coli	5_1020_1339	LL5_1020_1339	SWARM	ST167	River Water	AA172		IncFIA,IncFIIIncFIB,IncFII,
42601_1_29	SW6867L	27/02/2020	ERS7955804	NA	HH2500C	Environment	Malawi	ecoli	ST656	42601_1_29	E. coli	5_1020_1339	LL5_1020_1339	SWARM	ST656	River Water	AD094		rep_cluster_2350,
42782_1_112	SW6451W	17/03/2020	ERS7956027	NA	HH053AN	Environment	Malawi	ecoli	ST131	42782_1_112	E. coli	25	LL25	SWARM	ST131	River Water	AA579		IncFIAIncFIBrep_cluster_2131,
42782_1_147	SW64966	24/03/2020	ERS7956040	NA	HH0580N	Environment	Malawi	ecoli	Uknown	42782_1_147	E. coli	5_1020_1339	LL5_1020_1339	SWARM	Uknown	River Water		AA161	rep_cluster_2350,
42782_1_149	SW6492E	24/03/2020	ERS7956041	NA	HH0564N	Environment	Malawi	ecoli	ST648	42782_1_149	E. coli	31	LL31	SWARM	ST648	River Water		AA174	IncQ1,
42782_1_157	SW65009	24/03/2020	ERS7956045	NA	HH059ZN	Environment	Malawi	ecoli	Uknown	42782_1_157	E. coli	5_1020_1339	LL5_1020_1339	SWARM	Uknown	River Water		AA161	rep_cluster_2350,
42782_2_151	SW7211B	10/12/2019	ERS7955236	NA	HH042GN	Environment	Malawi	ecoli	ST44	42782_2_151	E. coli	223	LL223	SWARM	ST44	River Water	AA324		rep_cluster_2350,
42782_2_163	SW7162Y	10/12/2019	ERS7955239	NA	HH041IN	Environment	Malawi	ecoli	ST131	42782_2_163	E. coli	4	LL4	SWARM	ST131	River Water		AA378	IncY,
42782_2_166	SW3959O	19/09/2019	ERS7955143	NA	HH211EC	Environment	Malawi	ecoli	ST48	42782_2_166	E. coli	46_799	LL46_799	SWARM	ST48	River Water		AA174	IncFIB,
42782_2_167	SW7245S	12/12/2019	ERS7955240	NA	HH0396N	Environment	Malawi	ecoli	ST1193	42782_2_167	E. coli	15	LL15	SWARM	ST1193	River Water		AA352	IncFIB,rep_cluster_2131IncFIIIncQ1,
42782_2_199	SW7282I	17/12/2019	ERS7955249	NA	HH238TC	Environment	Malawi	ecoli	ST196	42782_2_199	E. coli	91	LL91	SWARM	ST196	River Water		AA378	IncY,
42782_2_21	SW7145X	05/12/2019	ERS7955101	NA	HH236XC	Environment	Malawi	ecoli	ST2006	42782_2_21	E. coli	88	LL88	SWARM	Other ST	River Water	AA171		IncFIA,IncFII,
42782_2_218	SW7365C	28/11/2019	ERS7955153	NA	HH015MN	Environment	Malawi	ecoli	ST131	42782_2_218	E. coli	25	LL25	SWARM	ST131	River Water		AA337	IncFIAIncFIBrep_cluster_2131,
42782_2_256	SW3386T	31/10/2019	ERS7955265	NA	HH024KN	Environment	Malawi	ecoli	ST131	42782_2_256	E. coli	4	LL4	SWARM	ST131	River Water		AA378	IncY,
42782_2_306	SW39273	19/09/2019	ERS7955177	NA	HH011UN	Environment	Malawi	ecoli	ST131	42782_2_306	E. coli	25	LL25	SWARM	ST131	River Water	AA747		IncFIAIncFIBrep_cluster_2131,
42782_2_4	SW71257	05/12/2019	ERS7955096	NA	HH034GN	Environment	Malawi	ecoli	ST315	42782_2_4	E. coli	20	LL20	SWARM	ST315	River Water		AA734	IncFIBIncFII,rep_cluster_2232,
42782_2_46	SW7154Y	05/12/2019	ERS7955108	NA	HH035EN	Environment	Malawi	ecoli	ST4450	42782_2_46	E. coli	388	LL_Other	SWARM	Other ST	River Water		AA376	IncY,
42782_2_77	SW7138Y	05/12/2019	ERS7955216	NA	HH2340C	Environment	Malawi	ecoli	ST48	42782_2_77	E. coli	46_799	LL46_799	SWARM	ST48	River Water		AA147	rep_cluster_2401,
42782_4_24	SW11050	11/06/2019	ERS7956787	NA	HH003UN	Environment	Malawi	ecoli	ST10	42782_4_24	E. coli	5_1020_1339	LL5_1020_1339	SWARM	ST10	River Water		AB595	rep_cluster_2335,
42782_4_322	SW11783	30/07/2019	ERS7957007	NA	HH006ON	Environment	Malawi	ecoli	ST131	42782_4_322	E. coli	25	LL25	SWARM	ST131	River Water	AA747		IncFIAIncFIBrep_cluster_2131,
42782_4_331	SW1057L	11/06/2019	ERS7956771	NA	HH002WN	Environment	Malawi	ecoli	ST48	42782_4_331	E. coli	985	LL_Other	SWARM	ST48	River Water	AA281		IncK2/Z,
43416_1_10	SW71345	05/12/2019	ERS7955193	NA	HH235ZC	Environment	Malawi	ecoli	ST69	43416_1_10	E. coli	10	LL10	SWARM	ST69	River Water	AA282		IncK2/Z,
42153_1_312	SW3655J	18/02/2020	ERS7955773	NA	HH244XC	Environment	Malawi	ecoli	ST224	42153_1_312	E. coli	88	LL88	SWARM	ST224	Source drinking water	AA172		IncFIA,IncFIIIncFII,
42782_2_245	SW3411M	31/10/2019	ERS7955262	NA	HH2236C	Environment	Malawi	ecoli	ST617	42782_2_245	E. coli	60	LL60	SWARM	ST617	Source drinking water	AA324		IncFIAIncFIA,IncFICIncFIB,
42153_1_110	SW63409	05/03/2020	ERS7955831	NA	HH450LK	Environment	Malawi	ecoli	ST1284	42153_1_110	E. coli	60	LL60	SWARM	ST1284	Stored household water	AA474		rep_cluster_2401,
42153_1_142	SW73934	18/02/2020	ERS7955635	NA	HH0468N	Environment	Malawi	ecoli	ST10	42153_1_142	E. coli	5_1020_1339	LL5_1020_1339	SWARM	ST10	Stored household water		AA171
42153_1_187	SW3656H	18/02/2020	ERS7955731	NA	HH244XC	Environment	Malawi	ecoli	ST224	42153_1_187	E. coli	88	LL88	SWARM	ST224	Stored household water	AA172		IncFIA,IncFIIIncFII,
42153_2_134	SW61004	10/12/2019	ERS7954953	NA	HH433NK	Environment	Malawi	ecoli	ST224	42153_2_134	E. coli	88	LL88	SWARM	ST224	Stored household water	AB190		IncFIA,IncFIIIncFIBIncFII,
42153_2_66	SW40772	22/10/2019	ERS7955036	NA	HH018GN	Environment	Malawi	ecoli	ST48	42153_2_66	E. coli	64	LL_Other	SWARM	ST48	Stored household water	AA738		IncHI1B,
42601_1_323	SW6284U	20/02/2020	ERS7955614	NA	HH437FK	Environment	Malawi	ecoli	ST1421	42601_1_323	Shigella dysenteriae	62_603	LL62_603	SWARM	ST1421	Stored household water	AC315		rep_cluster_2335,
42782_1_199	SW65017	24/03/2020	ERS7956055	NA	HH059ZN	Environment	Malawi	ecoli	ST2705	42782_1_199	E. coli	131	LL131	SWARM	ST2705	Stored household water	AA887		IncFIA,
42782_1_77	SW6429S	17/03/2020	ERS7956015	NA	HH254TC	Environment	Malawi	ecoli	ST226	42782_1_77	E. coli	116	LL116	SWARM	ST226	Stored household water	AA282		IncI1/B/O,
42782_2_159	SW7165S	10/12/2019	ERS7955238	NA	HH041IN	Environment	Malawi	ecoli	ST1049	42782_2_159	E. coli	11	LL11	SWARM	ST1049	Stored household water	AA738		IncHI1B,
42782_2_219	SW7176M	10/12/2019	ERS7955255	NA	HH2420C	Environment	Malawi	ecoli	ST3580	42782_2_219	E. coli	18	LL18	SWARM	ST3580	Stored household water		AA336	IncFIA,
42782_2_243	SW3388P	31/10/2019	ERS7955261	NA	HH024KN	Environment	Malawi	ecoli	ST68	42782_2_243	E. coli	157	LL157	SWARM	ST68	Stored household water	AA887
42782_4_224	SW1133T	02/07/2019	ERS7956742	NA	HH004SN	Environment	Malawi	ecoli	ST5824	42782_4_224	E. coli	5_1020_1339	LL5_1020_1339	SWARM	ST5824	Stored household water		AA147	rep_cluster_2401,
42153_2_116	SF34073	22/10/2019	ERS7955048	NA	HH2164C	Environment	Malawi	ecoli	ST38	42153_2_116	E. coli	20	LL20	SWARM	ST38	Vegetables		AA734	IncFIA,IncFIB,
42601_1_150	SF3723G	17/03/2020	ERS7956012	NA	HH052CN	Environment	Malawi	ecoli	ST167	42601_1_150	E. coli	5_1020_1339	LL5_1020_1339	SWARM	ST167	Vegetables	AA941		IncFIA,IncFIIIncFIB,IncFII,
42782_2_224	SF43201	23/01/2020	ERS7955461	NA	HH0468N	Environment	Malawi	ecoli	ST949	42782_2_224	E. coli	11	LL11	SWARM	Other ST	Vegetables	AA738		IncHI2A,rep_cluster_1088,
41330_8_199	AS257275H	07/05/2021	ERS7803956	PT257183H	HH257049H	Animal	Uganda	ecoli	ST10	41330_8_199	E. coli	5_1020_1339	LL5_1020_1339	SWARU	ST10	Animal stool	AC315		rep_cluster_2335,
41330_8_201	AS257261H	16/04/2021	ERS7803957		HH257042H	Animal	Uganda	ecoli	ST1771	41330_8_201	E. coli	452	LL_Other	SWARU	Other ST	Animal stool	AA747		rep_cluster_488,
41330_8_245	AS257205H	09/04/2021	ERS7803726	PT257145H	HH257039H	Animal	Uganda	ecoli	ST345	41330_8_245	E. coli	94	LL_Other	SWARU	Other ST	Animal stool	AA747		rep_cluster_488,
41330_8_268	AS257277H	07/05/2021	ERS7803996		HH257048H	Animal	Uganda	ecoli	ST58	41330_8_268	E. coli	11	LL11	SWARU	ST58	Animal stool	AA887		IncFIB,
41439_1_143	AS257270H	12/03/2021	ERS7804086		HH257034H	Animal	Uganda	ecoli	ST394	41439_1_143	E. coli	67	LL67	SWARU	ST394	Animal stool		AA184
41439_1_154	AS257272H	30/04/2021	ERS7804095		HH257046H	Animal	Uganda	ecoli	Uknown	41439_1_154	E. coli	1417	LL_Other	SWARU	Uknown	Animal stool		AA669	rep_cluster_2350,
41439_1_195	AS257273H	30/04/2021	ERS7804108		HH257046H	Animal	Uganda	ecoli	ST88	41439_1_195	E. coli	12	LL12	SWARU	Other ST	Animal stool	AA324		IncFIAIncFIA,IncFICIncFIB,
41439_1_232	AS257279H	14/05/2021	ERS7803983		HH257050H	Animal	Uganda	ecoli	ST155	41439_1_232	E. coli	11	LL11	SWARU	ST155	Animal stool	AC315
41439_1_32	AS257260H	16/04/2021	ERS7803521		HH257042H	Animal	Uganda	ecoli	ST155	41439_1_32	E. coli	11	LL11	SWARU	ST155	Animal stool		AA374	IncHI1B,IncHI1B,
41439_1_36	AS257269H	23/04/2021	ERS7803526		HH257043H	Animal	Uganda	ecoli	Uknown	41439_1_36	E. coli	69	LL_Other	SWARU	Uknown	Animal stool	AA474		IncFIB,
41439_1_50	AS257263H	23/04/2021	ERS7803532		HH257044H	Animal	Uganda	ecoli	ST2178	41439_1_50	Shigella sonnei	573	LL_Other	SWARU	Other ST	Animal stool	AB233		IncX1,
41439_1_68	AS257257H	30/04/2021	ERS7803540		HH257047H	Animal	Uganda	ecoli	ST131	41439_1_68	E. coli	4	LL4	SWARU	ST131	Animal stool	AA171		rep_cluster_2401,
41439_1_69	AS257264H	23/04/2021	ERS7804049		HH257044H	Animal	Uganda	ecoli	ST2178	41439_1_69	Shigella sonnei	573	LL_Other	SWARU	Other ST	Animal stool	AB233		IncFIB,IncFII,IncI-gamma/K1,
41439_1_70	AS257276H	07/05/2021	ERS7803576	PT257182H	HH257049H	Animal	Uganda	ecoli	ST10	41439_1_70	E. coli	305_527_1047	LL_Other	SWARU	ST10	Animal stool	AC315		IncY,
41439_1_96	AS257259H	16/04/2021	ERS7803549		HH257042H	Animal	Uganda	ecoli	ST1771	41439_1_96	E. coli	452	LL_Other	SWARU	Other ST	Animal stool	AA747		rep_cluster_488,
42756_3_26	AS257273H	30/04/2021	ERS8286250		HH257046H	Animal	Uganda	ecoli	ST88	42756_3_26	E. coli	12	LL12	SWARU	Other ST	Animal stool	AA324		IncFIAIncFIA,IncFICIncFIBIncQ1,
43416_1_198	AS257264H	23/04/2021	ERS8285848		HH257044H	Animal	Uganda	ecoli	ST1193	43416_1_198	E. coli	15	LL15	SWARU	ST1193	Animal stool	AA282		IncK2/Z,
43416_1_41	AS257272H	30/04/2021	ERS8285701		HH257046H	Animal	Uganda	ecoli	Uknown	43416_1_41	E. coli	1417	LL_Other	SWARU	Uknown	Animal stool		AA669	rep_cluster_2350,
41330_8_164	SS257553K	22/04/2021	ERS7803945	PT257320K	HH257096K	Human	Uganda	ecoli	ST131	41330_8_164	E. coli	4	LL4	SWARU	ST131	Human stool	AA171		IncFIA,IncFIA,IncFIIIncFIBrep_cluster_2131,
41330_8_185	SS257551K	23/04/2021	ERS7803952	PT257322K	HH257097K	Human	Uganda	ecoli	Uknown	41330_8_185	E. coli	1444	LL_Other	SWARU	Uknown	Human stool	AA338		IncFIA,IncFIC,
41330_8_188	SS257511H	16/04/2021	ERS7803954	PT257154H	HH257042H	Human	Uganda	ecoli	ST1771	41330_8_188	E. coli	452	LL_Other	SWARU	Other ST	Human stool	AA747		rep_cluster_488,
41330_8_213	SS257555K	20/04/2021	ERS7803962	PT257318K	HH257095K	Human	Uganda	ecoli	ST7122	41330_8_213	E. coli	169_595	LL_Other	SWARU	Other ST	Human stool		AA336	IncFIA,IncFII,
41330_8_215	SS257556K	20/04/2021	ERS7803961	PT257319K	HH257095K	Human	Uganda	ecoli	ST641	41330_8_215	E. coli	29	LL_Other	SWARU	Other ST	Human stool	AA887		rep_cluster_2350,
41330_8_221	SS257527H	23/04/2021	ERS7803966	PT257158H	HH257043H	Human	Uganda	ecoli	ST167	41330_8_221	E. coli	5_1020_1339	LL5_1020_1339	SWARU	ST167	Human stool	AA172		IncFIA,IncFIIIncFIBIncFII,
41330_8_233	SS257539H	07/05/2021	ERS7803977	PT257179H	HH257048H	Human	Uganda	ecoli	ST1193	41330_8_233	E. coli	15	LL15	SWARU	ST1193	Human stool	AA474		IncFIBIncFIIrep_cluster_2131,
41330_8_26	SS257448H	09/04/2021	ERS7803741	PT257148H	HH257039H	Human	Uganda	ecoli	ST196	41330_8_26	E. coli	91	LL91	SWARU	ST196	Human stool	AC305		IncX2,
41330_8_274	SS257525H	23/04/2021	ERS7803999	PT257168H	HH257045H	Human	Uganda	ecoli	ST48	41330_8_274	E. coli	1411	LL_Other	SWARU	ST48	Human stool	AA747		IncFIB,
41330_8_286	SS257521H	23/04/2021	ERS7803729	PT257164H	HH257044H	Human	Uganda	ecoli	ST10	41330_8_286	E. coli	5_1020_1339	LL5_1020_1339	SWARU	ST10	Human stool	AA887		IncFIB,
41330_8_292	SS257524H	23/04/2021	ERS7803730	PT257167H	HH257045H	Human	Uganda	ecoli	ST131	41330_8_292	E. coli	4	LL4	SWARU	ST131	Human stool	AA171		rep_cluster_2350,
41330_8_296	SS257537H	07/05/2021	ERS7804006	PT257177H	HH257048H	Human	Uganda	ecoli	ST2521	41330_8_296	E. coli	139	LL_Other	SWARU	Other ST	Human stool	AC315		IncK2/Z,
41330_8_49	SS257402H	09/04/2021	ERS7803750	PT257145H	HH257039H	Human	Uganda	ecoli	ST2705	41330_8_49	E. coli	131	LL131	SWARU	ST2705	Human stool	AA887		IncFIA,
41330_8_66	SS257519H	23/04/2021	ERS7803752	PT257162H	HH257044H	Human	Uganda	ecoli	ST361	41330_8_66	Shigella sonnei	86	LL_Other	SWARU	Other ST	Human stool	AC315		IncK2/Z,
41439_1_122	SS257510H	16/04/2021	ERS7803562	PT257153H	HH257042H	Human	Uganda	ecoli	ST1771	41439_1_122	E. coli	452	LL_Other	SWARU	Other ST	Human stool	AA747		rep_cluster_488,
41439_1_164	SS257506H	30/04/2021	ERS7803579	PT257173H	HH257047H	Human	Uganda	ecoli	Uknown	41439_1_164	E. coli	46_799	LL46_799	SWARU	Uknown	Human stool		AA374	IncHI1B,
41439_1_204	SS257554K	22/04/2021	ERS7803964	PT257321K	HH257096K	Human	Uganda	ecoli	ST1312	41439_1_204	E. coli	70_880	LL_Other	SWARU	Other ST	Human stool	AA474		IncFIA,
41439_1_214	SS257543K	09/04/2021	ERS7803973	PT257311K	HH257092K	Human	Uganda	ecoli	ST10	41439_1_214	E. coli	5_1020_1339	LL5_1020_1339	SWARU	ST10	Human stool		AA161	rep_cluster_2350,
41439_1_217	SS257541H	07/05/2021	ERS7803972	PT257182H	HH257049H	Human	Uganda	ecoli	ST226	41439_1_217	E. coli	116	LL116	SWARU	ST226	Human stool	AC315		rep_cluster_2392,
41439_1_240	SS257509H	30/04/2021	ERS7803489	PT257176H	HH257047H	Human	Uganda	ecoli	ST2077	41439_1_240	E. coli	535	LL_Other	SWARU	Other ST	Human stool	AA190		IncFIAIncFIA,IncFIC,
41439_1_244	SS257538H	07/05/2021	ERS7803990	PT257178H	HH257048H	Human	Uganda	ecoli	ST394	41439_1_244	E. coli	67	LL67	SWARU	ST394	Human stool	AA338		rep_cluster_2350,
41439_1_249	SS257507H	30/04/2021	ERS7803492	PT257174H	HH257047H	Human	Uganda	ecoli	ST450	41439_1_249	E. coli	70_880	LL_Other	SWARU	Other ST	Human stool	AA171		IncFIA,IncFIIIncFIBrep_cluster_2131,
41439_1_252	SS257546H	14/05/2021	ERS7804007	PT257186H	HH257050H	Human	Uganda	ecoli	ST69	41439_1_252	E. coli	10	LL10	SWARU	ST69	Human stool	AC315		rep_cluster_2401,
41439_1_280	SS257557K	27/04/2021	ERS7804019	PT257324K	HH257098K	Human	Uganda	ecoli	ST1294	41439_1_280	Shigella sonnei	86	LL_Other	SWARU	Other ST	Human stool	AA887		IncFIB,
41439_1_82	SS257523H	23/04/2021	ERS7803738	PT257166H	HH257045H	Human	Uganda	ecoli	ST48	41439_1_82	E. coli	1411	LL_Other	SWARU	ST48	Human stool	AA374		IncHI1B,
42756_3_232	SS257523H	23/04/2021	ERS8286226	PT257166H	HH257045H	Human	Uganda	ecoli	ST38	42756_3_232	E. coli	20	LL20	SWARU	ST38	Human stool		AA190
42756_3_239	SS257539H	07/05/2021	ERS8286229	PT257179H	HH257048H	Human	Uganda	ecoli	ST617	42756_3_239	E. coli	60	LL60	SWARU	ST617	Human stool	AA179
42756_3_58	SS257563K	28/04/2021	ERS8286125	PT257328K	HH257099K	Human	Uganda	ecoli	ST394	42756_3_58	E. coli	67	LL67	SWARU	ST394	Human stool	AC315		rep_cluster_2350,
42756_3_64	SS257539H	07/05/2021	ERS8286126	PT257179H	HH257048H	Human	Uganda	ecoli	ST2461	42756_3_64	E. coli	46_799	LL46_799	SWARU	Other ST	Human stool	AA374		IncHI1BIncX1,
42756_3_72	SS257520H	23/04/2021	ERS8286129	PT257163H	HH257044H	Human	Uganda	ecoli	ST1722	42756_3_72	E. coli	190	LL190	SWARU	ST1722	Human stool	AC315		rep_cluster_2350,
43416_1_129	SS257536K	09/04/2021	ERS8285730	PT257305K	HH257091K	Human	Uganda	ecoli	ST1193	43416_1_129	E. coli	15	LL15	SWARU	ST1193	Human stool	AA282		IncK2/Z,
43416_1_137	SS257528K	01/04/2021	ERS8285782	PT257294K	HH257086K	Human	Uganda	ecoli	ST206	43416_1_137	E. coli	41_1278_1328	LL41_1278_1328	SWARU	ST206	Human stool	AA749		IncHI2A,rep_cluster_1088,
43416_1_143	SS257527K	01/04/2021	ERS8285784	PT257293K	HH257086K	Human	Uganda	ecoli	ST206	43416_1_143	E. coli	41_1278_1328	LL41_1278_1328	SWARU	ST206	Human stool	AA749		IncFIB,
43416_1_185	SS257560K	28/04/2021	ERS8285844	PT257327K	HH257099K	Human	Uganda	ecoli	ST10	43416_1_185	E. coli	5_1020_1339	LL5_1020_1339	SWARU	ST10	Human stool	AC315		IncFIA,IncFII,
43416_1_189	SS257534K	09/04/2021	ERS8285845	PT257301K	HH257089K	Human	Uganda	ecoli	ST4663	43416_1_189	E. coli	163	LL_Other	SWARU	Other ST	Human stool		AB044	rep_cluster_2373,
43416_1_192	SS257533K	09/04/2021	ERS8285846	PT257300K	HH257089K	Human	Uganda	ecoli	Uknown	43416_1_192	E. coli	147	LL_Other	SWARU	Uknown	Human stool	AA474
43416_1_237	SS257563K	28/04/2021	ERS8285676	PT257328K	HH257099K	Human	Uganda	ecoli	ST2852	43416_1_237	E. coli	18	LL18	SWARU	ST2852	Human stool	AC315		IncFIA,
43416_1_89	SS257539K	09/04/2021	ERS8285716	PT257311K	HH257092K	Human	Uganda	ecoli	ST1193	43416_1_89	E. coli	15	LL15	SWARU	ST1193	Human stool	AA282		rep_cluster_2350,
42153_1_143	SS7323C	06/02/2020	ERS7955680	NA	HH2340C	Animal	Malawi	ecoli	ST1722	42153_1_143	E. coli	190	LL190	SWARM	ST1722	Animal stool		AB595
42153_1_144	SS6585L	28/01/2020	ERS7955516	NA	HH431RK	Animal	Malawi	ecoli	ST224	42153_1_144	E. coli	88	LL88	SWARM	ST224	Animal stool	AB192		IncFIA,IncFII,
42153_1_152	SS6920N	06/02/2020	ERS7955681	NA	HH2332C	Animal	Malawi	ecoli	ST542	42153_1_152	E. coli	103_1312	LL_Other	SWARM	Other ST	Animal stool		novel_5272e1873b834678d0bce91eb2a0b668
42153_1_16	SS6572V	23/01/2020	ERS7955483	NA	HH428HK	Animal	Malawi	ecoli	ST1303	42153_1_16	E. coli	1021_1299_1348	LL_Other	SWARM	Other ST	Animal stool	AC315		IncY,
42153_1_198	SS7411C	28/01/2020	ERS7955531	NA	HH2156C	Animal	Malawi	ecoli	ST224	42153_1_198	E. coli	88	LL88	SWARM	ST224	Animal stool	AA172		IncFIA,IncFIIIncFIBIncFII,
42153_1_210	SS65999	28/01/2020	ERS7955533	NA	HH429FK	Animal	Malawi	ecoli	ST1303	42153_1_210	E. coli	1021_1299_1348	LL_Other	SWARM	Other ST	Animal stool	AC315		IncY,
42153_1_214	SS6680N	11/02/2020	ERS7955696	NA	HH433NK	Animal	Malawi	ecoli	ST167	42153_1_214	E. coli	5_1020_1339	LL5_1020_1339	SWARM	ST167	Animal stool		AA170	IncFIA,IncFICIncFIB,IncFII,
42153_1_325	SS6667H	11/02/2020	ERS7955584	NA	HH435JK	Animal	Malawi	ecoli	ST1196	42153_1_325	E. coli	106	LL106	SWARM	ST1196	Animal stool		AB193	IncR,
42153_1_353	SS7307C	13/02/2020	ERS7955576	NA	HH239RC	Animal	Malawi	ecoli	ST2705	42153_1_353	E. coli	131	LL131	SWARM	ST2705	Animal stool	AA887		IncHI1BIncY,
42153_1_44	SS3843S	13/02/2020	ERS7955606	NA	HH0396N	Animal	Malawi	ecoli	ST206	42153_1_44	E. coli	41_1278_1328	LL41_1278_1328	SWARM	ST206	Animal stool	AA749		IncFIB,
42153_1_73	SS72714	06/02/2020	ERS7955663	NA	HH035EN	Animal	Malawi	ecoli	ST315	42153_1_73	E. coli	20	LL20	SWARM	ST315	Animal stool		AA734	IncFIBIncFII,rep_cluster_2232,
42153_1_84	SS3826U	07/02/2020	ERS7955666	NA	HH236XC	Animal	Malawi	ecoli	ST1844	42153_1_84	E. coli	188_478	LL_Other	SWARM	Other ST	Animal stool	AA738		IncFIA,IncFIC,IncFIIIncFIB,
42153_2_122	SS3632D	10/12/2019	ERS7954950	NA	HH019EN	Animal	Malawi	ecoli	ST3580	42153_2_122	E. coli	18	LL18	SWARM	ST3580	Animal stool		AF232
42153_2_140	SS3015Q	24/10/2019	ERS7955054	NA	HH2092C	Animal	Malawi	ecoli	ST1049	42153_2_140	E. coli	11	LL11	SWARM	ST1049	Animal stool	AA474
42153_2_149	SS19000	13/08/2019	ERS7954767	NA	HH203EC	Animal	Malawi	ecoli	ST2705	42153_2_149	E. coli	131	LL131	SWARM	ST2705	Animal stool	AA887		IncHI1BIncY,
42153_2_358	SS3014S	24/10/2019	ERS7955014	NA	HH2092C	Animal	Malawi	ecoli	ST1049	42153_2_358	E. coli	11	LL11	SWARM	ST1049	Animal stool	AA474
42153_2_58	SS3924Q	24/10/2019	ERS7955034	NA	HH211EC	Animal	Malawi	ecoli	ST1722	42153_2_58	E. coli	190	LL190	SWARM	ST1722	Animal stool		AA474	IncK2/Z,
42601_1_1	SS6984S	16/01/2020	ERS7955753	NA	HH228XC	Animal	Malawi	ecoli	ST617	42601_1_1	E. coli	60	LL60	SWARM	ST617	Animal stool	AA324		IncFIAIncFIA,IncFICIncFIB,
42601_1_10	SS3443N	26/09/2019	ERS7956989	NA	HH006ON	Animal	Malawi	ecoli	ST69	42601_1_10	E. coli	10	LL10	SWARM	ST69	Animal stool	AA338		IncFIA,IncFIC,
42782_1_177	SS6175K	24/03/2020	ERS7956050	NA	HH439BK	Animal	Malawi	ecoli	ST131	42782_1_177	E. coli	4	LL4	SWARM	ST131	Animal stool		AA378	IncY,
42782_1_184	SS6175K	24/03/2020	ERS7956052	NA	HH439BK	Animal	Malawi	ecoli	ST6438	42782_1_184	E. coli	1408	LL_Other	SWARM	Other ST	Animal stool	AC315		IncY,
42782_1_240	SS6185G	24/03/2020	ERS7956067	NA	HH441NK	Animal	Malawi	ecoli	ST6438	42782_1_240	E. coli	1408	LL_Other	SWARM	Other ST	Animal stool	AC315		IncI-gamma/K1,
42782_2_120	SS3206C	14/01/2020	ERS7955379	NA	HH412XK	Animal	Malawi	ecoli	ST1421	42782_2_120	Shigella dysenteriae	62_603	LL62_603	SWARM	ST1421	Animal stool	AC315
42782_2_13	SS1935F	05/12/2019	ERS7955098	NA	HH416PK	Animal	Malawi	ecoli	ST58	42782_2_13	E. coli	11	LL11	SWARM	ST58	Animal stool	AA324		IncFIAIncFIA,IncFIA,IncFICIncFIB,
42782_2_141	SS3925O	16/01/2020	ERS7955384	NA	HH026GN	Animal	Malawi	ecoli	ST224	42782_2_141	E. coli	102	LL102	SWARM	ST224	Animal stool	AC315		IncFIAIncHI1B,
42782_2_178	SS3221E	10/12/2019	ERS7955243	NA	HH018GN	Animal	Malawi	ecoli	ST3580	42782_2_178	E. coli	18	LL18	SWARM	ST3580	Animal stool		AA336	IncFIA,
42782_2_259	SS7290Z	21/01/2020	ERS7955421	NA	HH032KN	Animal	Malawi	ecoli	ST10	42782_2_259	E. coli	5_1020_1339	LL5_1020_1339	SWARM	ST10	Animal stool	AA171
42782_2_27	SS6510M	16/01/2020	ERS7955353	NA	HH423RK	Animal	Malawi	ecoli	ST1303	42782_2_27	E. coli	1021_1299_1348	LL_Other	SWARM	Other ST	Animal stool	AC315		IncY,
42782_2_289	SS3051I	13/02/2020	ERS7955429	NA	HH238TC	Animal	Malawi	ecoli	ST3580	42782_2_289	E. coli	18	LL18	SWARM	ST3580	Animal stool
42782_2_319	SS3207A	14/01/2020	ERS7955286	NA	HH412XK	Animal	Malawi	ecoli	ST48	42782_2_319	E. coli	46_799	LL46_799	SWARM	ST48	Animal stool		AA174	IncFIB,
42782_2_37	SS6530E	16/01/2020	ERS7955356	NA	HH424PK	Animal	Malawi	ecoli	ST1421	42782_2_37	Shigella dysenteriae	62_603	LL62_603	SWARM	ST1421	Animal stool	AC315
42782_2_52	SS36277	21/01/2020	ERS7955320	NA	HH008KN	Animal	Malawi	ecoli	ST38	42782_2_52	E. coli	20	LL20	SWARM	ST38	Animal stool		AA734	IncFIA,IncFIB,
42782_2_53	SS65290	16/01/2020	ERS7955362	PT4110OK	HH424PK	Animal	Malawi	ecoli	ST617	42782_2_53	E. coli	60	LL60	SWARM	ST617	Animal stool	AA324		IncFIAIncFIA,IncFICIncFIA,IncFIIIncFIB,
42782_2_57	SS41957	16/01/2020	ERS7955361	NA	HH2260C	Animal	Malawi	ecoli	Uknown	42782_2_57	E. coli	5_1020_1339	LL5_1020_1339	SWARM	Uknown	Animal stool	AD091		IncFIA,IncFII,
42782_2_69	SS31712	05/12/2019	ERS7955114	NA	HH416PK	Animal	Malawi	ecoli	ST58	42782_2_69	E. coli	11	LL11	SWARM	ST58	Animal stool	AA324		IncFIAIncFIA,IncFIA,IncFICIncFIB,
42782_2_87	SS31704	05/12/2019	ERS7955219	NA	HH416PK	Animal	Malawi	ecoli	ST58	42782_2_87	E. coli	11	LL11	SWARM	ST58	Animal stool	AA324		IncFIAIncFIA,IncFICIncFIB,
42782_4_194	SS19709	13/08/2019	ERS7956830	NA	HH002WN	Animal	Malawi	ecoli	ST617	42782_4_194	E. coli	60	LL60	SWARM	ST617	Animal stool	AC302		rep_cluster_2401,
42782_2_203	SE7317C	21/01/2020	ERS7955406	NA	HH2308C	Environment	Malawi	ecoli	ST2705	42782_2_203	E. coli	131	LL131	SWARM	ST2705	Door or fridge handle	AA887		IncHI1B,IncY,
42153_1_15	SF3620U	13/02/2020	ERS7955598	NA	HH0396N	Environment	Malawi	ecoli	ST224	42153_1_15	E. coli	88	LL88	SWARM	ST224	Fruit	AA172		IncFIA,IncFII,
42153_1_184	SF4331W	28/01/2020	ERS7955527	NA	HH015MN	Environment	Malawi	ecoli	ST38	42153_1_184	E. coli	20	LL20	SWARM	ST38	Fruit	AA887		IncN,
42782_2_172	SF4284E	21/01/2020	ERS7955398	NA	HH229VC	Environment	Malawi	ecoli	ST44	42782_2_172	E. coli	223	LL223	SWARM	ST44	Fruit	AA324		IncFIAIncFIA,IncFICIncFIB,
42782_2_346	SF3373S	26/09/2019	ERS7955191	NA	HH006ON	Environment	Malawi	ecoli	ST131	42782_2_346	E. coli	4	LL4	SWARM	ST131	Fruit	AA171		rep_cluster_2350,rep_cluster_2370,
42153_1_248	SE6332U	11/02/2020	ERS7955707	NA	HH2420C	Environment	Malawi	ecoli	ST1421	42153_1_248	Shigella dysenteriae	62_603	LL62_603	SWARM	ST1421	Furniture		AA404	IncFIB,
42153_1_10	SS3868A	13/02/2020	ERS7955597	PT2159MC	HH237VC	Human	Malawi	ecoli	ST34	42153_1_10	E. coli	5_1020_1339	LL5_1020_1339	SWARM	ST34	Human stool	AC315		IncY,
42153_1_123	SS4129R	30/01/2020	ERS7955511	PT41532K	HH414TK	Human	Malawi	ecoli	ST224	42153_1_123	E. coli	88	LL88	SWARM	ST224	Human stool	AA172		IncFIA,IncFIIIncFII,
42153_1_155	SS6916F	06/02/2020	ERS7955683	PT21423C	HH2332C	Human	Malawi	ecoli	ST48	42153_1_155	E. coli	46_799	LL46_799	SWARM	ST48	Human stool		AA174	IncFIB,
42153_1_163	SS3609B	06/02/2020	ERS7955685	PT2144XC	HH235ZC	Human	Malawi	ecoli	ST5909	42153_1_163	E. coli	46_799	LL46_799	SWARM	ST5909	Human stool	AA374		IncI2,
42153_1_167	SS3610P	06/02/2020	ERS7955686	PT2153YC	HH235ZC	Human	Malawi	ecoli	ST1598	42153_1_167	Shigella dysenteriae	854	LL_Other	SWARM	Other ST	Human stool	AA887		IncFIB,
42153_1_169	SS4139N	11/02/2020	ERS7955687	PT0168FN	HH042GN	Human	Malawi	ecoli	ST10	42153_1_169	E. coli	5_1020_1339	LL5_1020_1339	SWARM	ST10	Human stool		AA174	IncFIA,IncFIIIncFIBIncFII,
42153_1_173	SS4138P	11/02/2020	ERS7955689	PT0167HN	HH042GN	Human	Malawi	ecoli	ST450	42153_1_173	E. coli	70_880	LL_Other	SWARM	Other ST	Human stool	AA739		IncFIAIncFIA,IncFIIIncFIBrep_cluster_2131,
42153_1_19	SS6570Z	23/01/2020	ERS7955484	PT4131EK	HH428HK	Human	Malawi	ecoli	ST1303	42153_1_19	E. coli	1021_1299_1348	LL_Other	SWARM	Other ST	Human stool	AC315		IncY,
42153_1_197	SS6997I	11/02/2020	ERS7955694	PT0170RN	HH043EN	Human	Malawi	ecoli	ST617	42153_1_197	E. coli	60	LL60	SWARM	ST617	Human stool	AA324		IncFIA,IncFICIncFIA,IncFIIIncFIB,
42153_1_2	SS3870M	13/02/2020	ERS7955595	PT2155UC	HH237VC	Human	Malawi	ecoli	ST1196	42153_1_2	E. coli	106	LL106	SWARM	ST1196	Human stool		AA474	IncI1/B/O,
42153_1_209	SS6677D	11/02/2020	ERS7955697	PT4156XK	HH433NK	Human	Malawi	ecoli	ST167	42153_1_209	E. coli	5_1020_1339	LL5_1020_1339	SWARM	ST167	Human stool	AE581		IncFIAIncFIA,IncFICIncFIBIncFII,
42153_1_21	SS6886W	13/02/2020	ERS7955601	PT2165QC	HH2404C	Human	Malawi	ecoli	ST131	42153_1_21	E. coli	4	LL4	SWARM	ST131	Human stool	AA747		IncFIA,IncFIB,IncFICIncQ1rep_cluster_2131,
42153_1_211	SS66058	28/01/2020	ERS7955534	PT41364K	HH429FK	Human	Malawi	ecoli	ST224	42153_1_211	E. coli	88	LL88	SWARM	ST224	Human stool	AA172		IncFIA,IncFIIIncFIBIncFII,
42153_1_218	SS6603C	28/01/2020	ERS7955535	PT4139ZK	HH429FK	Human	Malawi	ecoli	ST4380	42153_1_218	E. coli	871	LL_Other	SWARM	Other ST	Human stool	AA747		rep_cluster_488,
42153_1_243	SS6589D	28/01/2020	ERS7955543	PT4149VK	HH432PK	Human	Malawi	ecoli	ST1421	42153_1_243	Shigella dysenteriae	62_603	LL62_603	SWARM	ST1421	Human stool	AC315
42153_1_256	SS7286R	11/02/2020	ERS7955709	PT2180SC	HH2420C	Human	Malawi	ecoli	ST131	42153_1_256	E. coli	4	LL4	SWARM	ST131	Human stool	AA171		IncFIAIncFIBrep_cluster_2131,
42153_1_257	SS7287P	11/02/2020	ERS7955710	PT2178GC	HH2420C	Human	Malawi	ecoli	ST1201	42153_1_257	Shigella sp. PAMC 28760	813	LL_Other	SWARM	Other ST	Human stool	AA738		IncFIA,IncFIIIncHI2Arep_cluster_1088,
42153_1_263	SS7288N	11/02/2020	ERS7955711	PT2181QC	HH2420C	Human	Malawi	ecoli	ST131	42153_1_263	E. coli	4	LL4	SWARM	ST131	Human stool	AA171		IncFIA,IncFIBIncFIA,IncFIIrep_cluster_2131,
42153_1_285	SS7282Z	11/02/2020	ERS7955719	PT2171UC	HH2412C	Human	Malawi	ecoli	ST694	42153_1_285	E. coli	5_1020_1339	LL5_1020_1339	SWARM	ST694	Human stool	AA887		IncFIB,
42153_1_292	SS72810	11/02/2020	ERS7955718	PT2170WC	HH2412C	Human	Malawi	ecoli	ST10	42153_1_292	E. coli	5_1020_1339	LL5_1020_1339	SWARM	ST10	Human stool		AB443	rep_cluster_2350,
42153_1_293	SS72802	11/02/2020	ERS7955720	PT2169IC	HH2412C	Human	Malawi	ecoli	ST6636	42153_1_293	E. coli	608	LL_Other	SWARM	Other ST	Human stool		AA747	IncFIB,
42153_1_328	SS6666J	11/02/2020	ERS7955585	PT41604K	HH435JK	Human	Malawi	ecoli	ST10	42153_1_328	E. coli	5_1020_1339	LL5_1020_1339	SWARM	ST10	Human stool		AA903
42153_1_329	SS6668F	11/02/2020	ERS7955586	PT41612K	HH435JK	Human	Malawi	ecoli	ST10	42153_1_329	E. coli	5_1020_1339	LL5_1020_1339	SWARM	ST10	Human stool		AA336
42153_1_332	SS7379H	13/02/2020	ERS7955569	PT0154RN	HH037AN	Human	Malawi	ecoli	ST617	42153_1_332	E. coli	60	LL60	SWARM	ST617	Human stool	AA324		IncFIAIncFIA,IncFICIncFIB,
42153_1_336	SS7379H	13/02/2020	ERS7955570	PT0154RN	HH037AN	Human	Malawi	ecoli	ST34	42153_1_336	E. coli	5_1020_1339	LL5_1020_1339	SWARM	ST34	Human stool		AA337	IncFIA,IncFIBrep_cluster_2131,
42153_1_338	SS7378J	13/02/2020	ERS7955571	PT0155PN	HH037AN	Human	Malawi	ecoli	ST34	42153_1_338	E. coli	5_1020_1339	LL5_1020_1339	SWARM	ST34	Human stool		AA337	IncFIA,IncFIBrep_cluster_2131,
42153_1_340	SS6663P	11/02/2020	ERS7955589	PT4166TK	HH436HK	Human	Malawi	ecoli	ST48	42153_1_340	E. coli	46_799	LL46_799	SWARM	ST48	Human stool
42153_1_341	SS6662R	11/02/2020	ERS7955590	PT4164XK	HH436HK	Human	Malawi	ecoli	ST48	42153_1_341	E. coli	46_799	LL46_799	SWARM	ST48	Human stool
42153_1_342	SS7378J	13/02/2020	ERS7955572	PT0155PN	HH037AN	Human	Malawi	ecoli	ST1178	42153_1_342	E. coli	284	LL_Other	SWARM	Other ST	Human stool	AA887		IncFIBIncR,
42153_1_347	SS6661T	11/02/2020	ERS7955592	PT4165VK	HH436HK	Human	Malawi	ecoli	ST48	42153_1_347	E. coli	46_799	LL46_799	SWARM	ST48	Human stool
42153_1_351	SS6885Y	13/02/2020	ERS7955593	PT2164SC	HH2404C	Human	Malawi	ecoli	ST636	42153_1_351	E. coli	140	LL140	SWARM	ST636	Human stool	AA941		IncFIA,IncFIIIncFIBIncFIIIncQ1,
42153_1_48	SS3844Q	13/02/2020	ERS7955607	PT0158JN	HH0396N	Human	Malawi	ecoli	ST167	42153_1_48	E. coli	5_1020_1339	LL5_1020_1339	SWARM	ST167	Human stool	AA172		IncFIA,IncFIIIncFIBIncFII,
42153_1_65	SS72730	06/02/2020	ERS7955660	PT0149LN	HH035EN	Human	Malawi	ecoli	ST3580	42153_1_65	E. coli	18	LL18	SWARM	ST3580	Human stool
42153_1_70	SS72722	06/02/2020	ERS7955661	PT0150ZN	HH035EN	Human	Malawi	ecoli	ST3580	42153_1_70	E. coli	18	LL18	SWARM	ST3580	Human stool
42153_1_77	SS72626	06/02/2020	ERS7955662	PT21503C	HH236XC	Human	Malawi	ecoli	ST1421	42153_1_77	Shigella dysenteriae	62_603	LL62_603	SWARM	ST1421	Human stool	AC315
42153_1_8	SS38698	13/02/2020	ERS7955596	PT2160XC	HH237VC	Human	Malawi	ecoli	ST1196	42153_1_8	E. coli	106	LL106	SWARM	ST1196	Human stool		AA474	IncI1/B/O,
42153_1_81	SS72618	06/02/2020	ERS7955664	PT2149QC	HH236XC	Human	Malawi	ecoli	ST5824	42153_1_81	E. coli	5_1020_1339	LL5_1020_1339	SWARM	ST5824	Human stool		AA147	rep_cluster_2401,
42153_1_95	SS4128T	30/01/2020	ERS7955504	PT41524K	HH414TK	Human	Malawi	ecoli	ST131	42153_1_95	E. coli	25	LL25	SWARM	ST131	Human stool		AA171	IncFIA,
42153_2_11	SS37341	12/12/2019	ERS7955022	PT0102EN	HH022ON	Human	Malawi	ecoli	ST10	42153_2_11	E. coli	5_1020_1339	LL5_1020_1339	SWARM	ST10	Human stool	AA579
42153_2_114	SS3223A	10/12/2019	ERS7954948	PT0071XN	HH018GN	Human	Malawi	ecoli	ST48	42153_2_114	E. coli	46_799	LL46_799	SWARM	ST48	Human stool	AA374		IncHI1B,
42153_2_117	SS32248	10/12/2019	ERS7954949	PT0070ZN	HH018GN	Human	Malawi	ecoli	ST167	42153_2_117	E. coli	5_1020_1339	LL5_1020_1339	SWARM	ST167	Human stool	AA172		IncFIB,
42153_2_12	SS6814R	10/12/2019	ERS7954922	PT2077QC	HH2180C	Human	Malawi	ecoli	ST38	42153_2_12	E. coli	20	LL20	SWARM	ST38	Human stool	AA190		IncFIA,
42153_2_126	SS3501Z	10/12/2019	ERS7954951	PT0074RN	HH019EN	Human	Malawi	ecoli	ST10	42153_2_126	E. coli	5_1020_1339	LL5_1020_1339	SWARM	ST10	Human stool	AA579
42153_2_132	SS36605	24/10/2019	ERS7955052	PT00514N	HH011UN	Human	Malawi	ecoli	ST10	42153_2_132	E. coli	28_753_1253	LL28_753_1253	SWARM	ST10	Human stool	novel_237206a918429651e7c4d1a5c4eac9fe		IncY,
42153_2_133	SS1975X	13/08/2019	ERS7954763	PT0008AN	HH002WN	Human	Malawi	ecoli	ST34	42153_2_133	E. coli	5_1020_1339	LL5_1020_1339	SWARM	ST34	Human stool	AC315		IncY,
42153_2_15	SS6803X	12/12/2019	ERS7955023	PT2091UC	HH2228C	Human	Malawi	ecoli	ST617	42153_2_15	E. coli	60	LL60	SWARM	ST617	Human stool	AA324		IncFIAIncFIA,IncFICIncFIB,
42153_2_156	SS6806R	12/12/2019	ERS7954864	PT2088KC	HH2228C	Human	Malawi	ecoli	ST10	42153_2_156	E. coli	5_1020_1339	LL5_1020_1339	SWARM	ST10	Human stool	AA554		IncFII,rep_cluster_2183IncR,
42153_2_176	SS19741	13/08/2019	ERS7954773	PT0007CN	HH002WN	Human	Malawi	ecoli	ST38	42153_2_176	E. coli	20	LL20	SWARM	ST38	Human stool	AB957		IncFIA,IncFIC,
42153_2_18	SS3920Y	12/12/2019	ERS7955024	PT0077LN	HH020SN	Human	Malawi	ecoli	ST3036	42153_2_18	E. coli	347	LL347	SWARM	ST3036	Human stool	AA190		IncFIA,IncFIC,
42153_2_181	SS3364L	12/12/2019	ERS7954871	PT2099EC	HH2244C	Human	Malawi	ecoli	ST1193	42153_2_181	E. coli	15	LL15	SWARM	ST1193	Human stool		AA352	IncFIBIncFIIIncQ1rep_cluster_2131,
42153_2_186	SS6822R	12/12/2019	ERS7954872	PT2093QC	HH2228C	Human	Malawi	ecoli	ST167	42153_2_186	E. coli	5_1020_1339	LL5_1020_1339	SWARM	ST167	Human stool	AB595		IncFIA,IncFIIIncFII,
42153_2_190	SS33949	17/12/2019	ERS7954873	PT4087RK	HH411ZK	Human	Malawi	ecoli	ST167	42153_2_190	E. coli	5_1020_1339	LL5_1020_1339	SWARM	ST167	Human stool	AD091		IncFIBIncFII,
42153_2_215	SS33048	12/12/2019	ERS7954879	PT2095MC	HH2236C	Human	Malawi	ecoli	ST167	42153_2_215	E. coli	5_1020_1339	LL5_1020_1339	SWARM	ST167	Human stool	AD091		IncFIA,IncFII,
42153_2_23	SS6804V	12/12/2019	ERS7955025	PT2087MC	HH2228C	Human	Malawi	ecoli	ST1585	42153_2_23	E. coli	5_1020_1339	LL5_1020_1339	SWARM	Other ST	Human stool		AA176	IncFIBIncFIC,rep_cluster_2232IncQ1,
42153_2_239	SS3363N	12/12/2019	ERS7954885	PT2097IC	HH2244C	Human	Malawi	ecoli	ST69	42153_2_239	E. coli	10	LL10	SWARM	ST69	Human stool	AC302		IncFIA,IncFIC,
42153_2_250	SS67839	12/12/2019	ERS7954888	PT2098GC	HH2244C	Human	Malawi	ecoli	ST131	42153_2_250	E. coli	4	LL4	SWARM	ST131	Human stool		AA174	IncFII,
42153_2_254	SS3735X	12/12/2019	ERS7954889	PT0103CN	HH022ON	Human	Malawi	ecoli	ST10	42153_2_254	E. coli	5_1020_1339	LL5_1020_1339	SWARM	ST10	Human stool	AF098		rep_cluster_2335,
42153_2_266	SS6805T	12/12/2019	ERS7954892	PT2089IC	HH2228C	Human	Malawi	ecoli	ST1421	42153_2_266	Shigella dysenteriae	62_603	LL62_603	SWARM	ST1421	Human stool	AC315
42153_2_311	SS1998M	05/09/2019	ERS7954808	PT2017DC	HH204CC	Human	Malawi	ecoli	ST38	42153_2_311	E. coli	20	LL20	SWARM	ST38	Human stool	AB957		IncFIA,IncFICIncFIB,
42153_2_36	SS36269	24/10/2019	ERS7955028	PT00442N	HH009IN	Human	Malawi	ecoli	ST6061	42153_2_36	Shigella sp. PAMC 28760	45	LL_Other	SWARM	Other ST	Human stool	AC315		Col(MG828),
42153_2_50	SS6815P	10/12/2019	ERS7954932	PT2078OC	HH2180C	Human	Malawi	ecoli	ST5824	42153_2_50	E. coli	5_1020_1339	LL5_1020_1339	SWARM	ST5824	Human stool		AA147	rep_cluster_2401,
42153_2_55	SS3623F	24/10/2019	ERS7955033	PT00418N	HH009IN	Human	Malawi	ecoli	ST69	42153_2_55	E. coli	10	LL10	SWARM	ST69	Human stool	AC082		IncFIA,IncFIC,
42153_2_83	SS3527F	05/12/2019	ERS7954846	PT40716K	HH418LK	Human	Malawi	ecoli	ST224	42153_2_83	E. coli	88	LL88	SWARM	ST224	Human stool	AA172		IncFIA,IncFIIIncFIBIncFII,
42153_2_87	SS3016O	24/10/2019	ERS7955041	PT2050BC	HH2092C	Human	Malawi	ecoli	ST10	42153_2_87	E. coli	5_1020_1339	LL5_1020_1339	SWARM	ST10	Human stool		AA336	IncFIB,IncFII,IncI-gamma/K1,
42601_1_16	SS3442P	26/09/2019	ERS7956991	PT00274N	HH006ON	Human	Malawi	ecoli	ST131	42601_1_16	E. coli	25	LL25	SWARM	ST131	Human stool		AA171	IncFIAIncFIBrep_cluster_2131,
42601_1_24	SS1903V	13/08/2019	ERS7957003	PT2014JC	HH203EC	Human	Malawi	ecoli	ST617	42601_1_24	E. coli	60	LL60	SWARM	ST617	Human stool	AA324		IncFIAIncFIA,IncFICIncFIA,IncFIIIncFIB,
42601_1_266	SS37333	12/12/2019	ERS7955248	PT0081TN	HH022ON	Human	Malawi	ecoli	ST617	42601_1_266	E. coli	60	LL60	SWARM	ST617	Human stool	AA324		IncFIAIncFIA,IncFICIncFIB,
42601_1_271	SS38045	12/12/2019	ERS7955253	PT01218N	HH013QN	Human	Malawi	ecoli	ST167	42601_1_271	E. coli	5_1020_1339	LL5_1020_1339	SWARM	ST167	Human stool	AB957		IncFIBIncFII,
42601_1_295	SS3264T	21/01/2020	ERS7955392	PT2130BC	HH2316C	Human	Malawi	ecoli	ST69	42601_1_295	E. coli	10	LL10	SWARM	ST69	Human stool	AA282		IncK2/Z,
42601_1_305	SS3119A	21/01/2020	ERS7955397	PT21263C	HH2308C	Human	Malawi	ecoli	ST10	42601_1_305	E. coli	28_753_1253	LL28_753_1253	SWARM	ST10	Human stool	AE430
42601_1_311	SS3120O	21/01/2020	ERS7955408	PT2122BC	HH2308C	Human	Malawi	ecoli	ST10	42601_1_311	E. coli	28_753_1253	LL28_753_1253	SWARM	ST10	Human stool	AC082
42601_1_34	SS36621	24/10/2019	ERS7957017	PT00506N	HH011UN	Human	Malawi	ecoli	ST48	42601_1_34	E. coli	46_799	LL46_799	SWARM	ST48	Human stool	AA374		IncHI1B,
42756_1_12	SS12976	30/07/2019	ERS7957323	PT2004NC	HH201IC	Human	Malawi	ecoli	ST1421	42756_1_12	Shigella dysenteriae	62_603	LL62_603	SWARM	ST1421	Human stool	AC315		ColRI_rep_cluster_1987,
42756_1_80	SS6802Z	12/12/2019	ERS7957341	PT2090WC	HH2228C	Human	Malawi	ecoli	ST167	42756_1_80	E. coli	5_1020_1339	LL5_1020_1339	SWARM	ST167	Human stool	AA941		IncFIA,IncFII,
42782_1_122	SS6182M	24/03/2020	ERS7956033	PT4189FK	HH441NK	Human	Malawi	ecoli	ST1585	42782_1_122	E. coli	5_1020_1339	LL5_1020_1339	SWARM	Other ST	Human stool		AA176	IncFIBIncFIC,rep_cluster_2232IncQ1,
42782_1_164	SS6167K	24/03/2020	ERS7956048	PT4173VK	HH438DK	Human	Malawi	ecoli	ST38	42782_1_164	E. coli	20	LL20	SWARM	ST38	Human stool		AA734	IncFIA,IncFIB,
42782_1_169	SS6168I	24/03/2020	ERS7956047	PT4174TK	HH438DK	Human	Malawi	ecoli	ST694	42782_1_169	E. coli	5_1020_1339	LL5_1020_1339	SWARM	ST694	Human stool		AA887	IncFIB,
42782_1_170	SS3222C	10/12/2019	ERS7956148	PT0069LN	HH018GN	Human	Malawi	ecoli	ST10	42782_1_170	E. coli	249	LL_Other	SWARM	ST10	Human stool	AA474		rep_cluster_2401,
42782_1_180	SS6176I	24/03/2020	ERS7956051	PT4169NK	HH439BK	Human	Malawi	ecoli	ST1193	42782_1_180	E. coli	15	LL15	SWARM	ST1193	Human stool		AA352	IncFIBIncFIIIncQ1rep_cluster_2131,
42782_1_216	SS6190M	24/03/2020	ERS7956058	PT4182TK	HH440PK	Human	Malawi	ecoli	ST5869	42782_1_216	E. coli	1407	LL1407	SWARM	ST5869	Human stool	AA941		IncY,
42782_1_273	SS62061	26/03/2020	ERS7956074	PT4200KK	HH445FK	Human	Malawi	ecoli	ST656	42782_1_273	E. coli	5_1020_1339	LL5_1020_1339	SWARM	ST656	Human stool	AD094		rep_cluster_2350,
42782_1_283	SS6209W	26/03/2020	ERS7956077	PT4194LK	HH443JK	Human	Malawi	ecoli	ST206	42782_1_283	E. coli	41_1278_1328	LL41_1278_1328	SWARM	ST206	Human stool	AA749		IncFIB,
42782_1_287	SS61986	26/03/2020	ERS7956078	PT4197FK	HH444HK	Human	Malawi	ecoli	ST206	42782_1_287	E. coli	41_1278_1328	LL41_1278_1328	SWARM	ST206	Human stool	AA749		IncFIB,
42782_1_307	SS62117	26/03/2020	ERS7956084	PT4192PK	HH443JK	Human	Malawi	ecoli	ST206	42782_1_307	E. coli	41_1278_1328	LL41_1278_1328	SWARM	ST206	Human stool		AA749	IncFIB,
42782_1_313	SS62053	26/03/2020	ERS7956086	PT4500XK	HH445FK	Human	Malawi	ecoli	ST131	42782_1_313	E. coli	25	LL25	SWARM	ST131	Human stool	AA579		IncFIAIncFIBrep_cluster_2131,
42782_1_317	SS6208Y	26/03/2020	ERS7956087	PT4195JK	HH443JK	Human	Malawi	ecoli	ST206	42782_1_317	E. coli	41_1278_1328	LL41_1278_1328	SWARM	ST206	Human stool	AA749		IncFIB,
42782_2_100	SS6982W	16/01/2020	ERS7955374	PT0127XN	HH028CN	Human	Malawi	ecoli	ST196	42782_2_100	E. coli	91	LL91	SWARM	ST196	Human stool		AA378	IncY,
42782_2_12	SS3374H	05/12/2019	ERS7955097	PT4167RK	HH416PK	Human	Malawi	ecoli	ST38	42782_2_12	E. coli	20	LL20	SWARM	ST38	Human stool		AA332	IncFIA,
42782_2_128	SS6977Q	20/01/2020	ERS7955381	PT0110EN	HH025IN	Human	Malawi	ecoli	ST191	42782_2_128	E. coli	138	LL_Other	SWARM	Other ST	Human stool	AA738
42782_2_14	SS3926M	16/01/2020	ERS7955302	PT0111CN	HH026GN	Human	Malawi	ecoli	Uknown	42782_2_14	E. coli	5_1020_1339	LL5_1020_1339	SWARM	Uknown	Human stool		AA161	rep_cluster_2350,
42782_2_145	SS3928I	16/01/2020	ERS7955385	PT0112AN	HH026GN	Human	Malawi	ecoli	ST656	42782_2_145	E. coli	5_1020_1339	LL5_1020_1339	SWARM	ST656	Human stool	AD094		rep_cluster_2350,
42782_2_153	SS3927K	16/01/2020	ERS7955387	PT01138N	HH026GN	Human	Malawi	ecoli	ST3036	42782_2_153	E. coli	347	LL347	SWARM	ST3036	Human stool	AA190		IncFIA,IncFIC,
42782_2_157	SS6981Y	16/01/2020	ERS7955389	PT01250N	HH028CN	Human	Malawi	ecoli	ST3580	42782_2_157	E. coli	18	LL18	SWARM	ST3580	Human stool		AA127
42782_2_165	SS7311K	21/01/2020	ERS7955393	PT2121DC	HH229VC	Human	Malawi	ecoli	ST617	42782_2_165	E. coli	60	LL60	SWARM	ST617	Human stool	AA324		IncFIAIncFIA,IncFICIncFIB,
42782_2_179	SS7312I	21/01/2020	ERS7955400	PT21271C	HH229VC	Human	Malawi	ecoli	ST48	42782_2_179	E. coli	46_799	LL46_799	SWARM	ST48	Human stool	AA374		IncHI1B,
42782_2_19	SS41973	16/01/2020	ERS7955303	PT2105DC	HH2260C	Human	Malawi	ecoli	ST10	42782_2_19	E. coli	5_1020_1339	LL5_1020_1339	SWARM	ST10	Human stool		AA887	IncFIB,
42782_2_190	SS4236L	28/11/2019	ERS7955018	PT2058WC	HH212CC	Human	Malawi	ecoli	ST38	42782_2_190	E. coli	20	LL20	SWARM	ST38	Human stool	AB957		IncFIA,IncFICIncFIB,
42782_2_194	SS6756F	12/12/2019	ERS7955247	PT0104AN	HH023MN	Human	Malawi	ecoli	ST3580	42782_2_194	E. coli	18	LL18	SWARM	ST3580	Human stool		AB595	rep_cluster_2335,
42782_2_196	SS6900V	21/01/2020	ERS7955404	PT21319C	HH2324C	Human	Malawi	ecoli	ST131	42782_2_196	E. coli	4	LL4	SWARM	ST131	Human stool	AA171		IncFIAIncFIA,IncFIIIncFIB,
42782_2_197	SS4234P	28/11/2019	ERS7955019	PT2056XC	HH212CC	Human	Malawi	ecoli	ST38	42782_2_197	E. coli	20	LL20	SWARM	ST38	Human stool	AA334		IncFIA,
42782_2_20	SS3681W	21/01/2020	ERS7955309	PT4117AK	HH425NK	Human	Malawi	ecoli	ST52	42782_2_20	E. coli	1428	LL_Other	SWARM	Other ST	Human stool	AC314		rep_cluster_2401,
42782_2_204	SS3202K	28/11/2019	ERS7955021	PT0055XN	HH012SN	Human	Malawi	ecoli	ST1196	42782_2_204	E. coli	106	LL106	SWARM	ST1196	Human stool		AB193	IncR,
42782_2_206	SS3201M	28/11/2019	ERS7955150	PT00530N	HH012SN	Human	Malawi	ecoli	ST131	42782_2_206	E. coli	25	LL25	SWARM	ST131	Human stool	AA378		rep_cluster_2401,
42782_2_213	SS3200O	28/11/2019	ERS7955152	PT0054ZN	HH012SN	Human	Malawi	ecoli	ST131	42782_2_213	E. coli	25	LL25	SWARM	ST131	Human stool	AA378		ColRI_rep_cluster_1857,rep_cluster_2401,
42782_2_22	SS6507C	16/01/2020	ERS7955352	PT4102OK	HH422TK	Human	Malawi	ecoli	ST315	42782_2_22	E. coli	20	LL20	SWARM	ST315	Human stool		AA734	IncFIBIncFII,rep_cluster_2232,
42782_2_237	SS3444L	26/09/2019	ERS7955260	PT0030EN	HH006ON	Human	Malawi	ecoli	ST2852	42782_2_237	E. coli	18	LL18	SWARM	ST2852	Human stool	AC315
42782_2_255	SS3778E	24/09/2019	ERS7955161	PT4029AK	HH404XK	Human	Malawi	ecoli	ST2852	42782_2_255	E. coli	18	LL18	SWARM	ST2852	Human stool	AC315
42782_2_260	SS7292V	21/01/2020	ERS7955422	PT0138RN	HH032KN	Human	Malawi	ecoli	ST2705	42782_2_260	E. coli	131	LL131	SWARM	ST2705	Human stool	AA887		IncHI1BIncY,
42782_2_267	SS3508L	05/11/2019	ERS7955268	PT4045AK	HH407RK	Human	Malawi	ecoli	ST5824	42782_2_267	E. coli	5_1020_1339	LL5_1020_1339	SWARM	ST5824	Human stool		AA174
42782_2_271	SS7339X	13/02/2020	ERS7955424	PT0163PN	HH040KN	Human	Malawi	ecoli	ST101	42782_2_271	E. coli	27	LL_Other	SWARM	ST101	Human stool	AG658
42782_2_272	SS3776I	24/09/2019	ERS7955168	PT4025IK	HH404XK	Human	Malawi	ecoli	ST38	42782_2_272	E. coli	20	LL20	SWARM	ST38	Human stool		AA734	IncFIA,IncFIB,
42782_2_28	SS36517	21/01/2020	ERS7955312	PT4115EK	HH425NK	Human	Malawi	ecoli	ST1193	42782_2_28	E. coli	15	LL15	SWARM	ST1193	Human stool		AA174	IncFIIIncQ1,
42782_2_280	SS4046X	26/09/2019	ERS7955170	PT20295C	HH2068C	Human	Malawi	ecoli	ST10	42782_2_280	E. coli	249	LL_Other	SWARM	ST10	Human stool
42782_2_286	SS3774M	24/09/2019	ERS7955171	PT4028CK	HH404XK	Human	Malawi	ecoli	ST3489	42782_2_286	E. coli	580	LL580	SWARM	ST3489	Human stool		AA372	IncI2,
42782_2_29	SS6531C	16/01/2020	ERS7955354	PT4111MK	HH424PK	Human	Malawi	ecoli	ST69	42782_2_29	E. coli	10	LL10	SWARM	ST69	Human stool	AC302		IncFIA,IncFIC,
42782_2_30	SS3568Y	21/01/2020	ERS7955313	PT41196K	HH425NK	Human	Malawi	ecoli	ST10	42782_2_30	E. coli	1427	LL_Other	SWARM	ST10	Human stool	AC247		rep_cluster_2350,
42782_2_321	SS3444L	26/09/2019	ERS7955182	PT0030EN	HH006ON	Human	Malawi	ecoli	ST131	42782_2_321	E. coli	25	LL25	SWARM	ST131	Human stool		AA171	IncFIAIncFIBrep_cluster_2131,
42782_2_327	SS32096	14/01/2020	ERS7955288	PT4093VK	HH412XK	Human	Malawi	ecoli	ST3580	42782_2_327	E. coli	18	LL18	SWARM	ST3580	Human stool		AA474	IncI-gamma/K1,
42782_2_328	SS4048T	26/09/2019	ERS7955184	PT2032FC	HH2068C	Human	Malawi	ecoli	ST69	42782_2_328	E. coli	10	LL10	SWARM	ST69	Human stool	AA282		IncK2/Z,
42782_2_33	SS3953G	21/01/2020	ERS7955314	PT4114GK	HH425NK	Human	Malawi	ecoli	ST1421	42782_2_33	Shigella dysenteriae	62_603	LL62_603	SWARM	ST1421	Human stool	AC315		rep_cluster_2335,
42782_2_330	SS3215A	14/01/2020	ERS7955289	PT4092XK	HH412XK	Human	Malawi	ecoli	ST315	42782_2_330	E. coli	20	LL20	SWARM	ST315	Human stool		AA734	IncFIBIncFII,rep_cluster_2232,
42782_2_333	SS3213E	14/01/2020	ERS7955290	PT4091ZK	HH412XK	Human	Malawi	ecoli	ST3580	42782_2_333	E. coli	18	LL18	SWARM	ST3580	Human stool		AA474	IncI-gamma/K1,
42782_2_343	SS3196L	26/09/2019	ERS7955190	PT00346N	HH007MN	Human	Malawi	ecoli	ST1141	42782_2_343	E. coli	5_1020_1339	LL5_1020_1339	SWARM	Other ST	Human stool	AA474		rep_cluster_2350,rep_cluster_2370,rep_cluster_2392,
42782_2_349	SS3446H	26/09/2019	ERS7955194	PT00282N	HH006ON	Human	Malawi	ecoli	ST131	42782_2_349	E. coli	25	LL25	SWARM	ST131	Human stool		AA171	IncFIAIncFIBrep_cluster_2131,
42782_2_36	SS34040	21/01/2020	ERS7955315	PT0129TN	HH028CN	Human	Malawi	ecoli	ST656	42782_2_36	E. coli	5_1020_1339	LL5_1020_1339	SWARM	ST656	Human stool	AD094		rep_cluster_2350,
42782_2_41	SS4015A	21/01/2020	ERS7955316	PT0134ZN	HH030ON	Human	Malawi	ecoli	ST38	42782_2_41	E. coli	20	LL20	SWARM	ST38	Human stool	AB957		IncFIA,IncFIC,
42782_2_42	SS6511K	16/01/2020	ERS7955357	PT4107EK	HH423RK	Human	Malawi	ecoli	Uknown	42782_2_42	E. coli	11	LL11	SWARM	Uknown	Human stool	AA739		IncHI2Arep_cluster_1088rep_cluster_2335,
42782_2_61	SS6988K	16/01/2020	ERS7955360	PT21183C	HH228XC	Human	Malawi	ecoli	ST2705	42782_2_61	E. coli	131	LL131	SWARM	ST2705	Human stool	AA887		IncHI1BIncY,
42782_2_65	SS6512I	16/01/2020	ERS7955363	PT4105IK	HH423RK	Human	Malawi	ecoli	ST1303	42782_2_65	E. coli	1021_1299_1348	LL_Other	SWARM	Other ST	Human stool	AC315		IncY,
42782_2_67	SS3276L	21/01/2020	ERS7955324	PT01306N	HH029AN	Human	Malawi	ecoli	ST44	42782_2_67	E. coli	223	LL223	SWARM	ST44	Human stool	AA324		IncFIAIncFIA,IncFICIncFIB,
42782_2_68	SS65282	16/01/2020	ERS7955364	PT4109AK	HH424PK	Human	Malawi	ecoli	ST2852	42782_2_68	E. coli	18	LL18	SWARM	ST2852	Human stool	AC315
42782_2_7	SS3852Q	21/01/2020	ERS7955307	PT4125AK	HH426LK	Human	Malawi	ecoli	ST694	42782_2_7	E. coli	5_1020_1339	LL5_1020_1339	SWARM	ST694	Human stool		AA887	IncFIB,
42782_2_93	SS3856I	21/01/2020	ERS7955330	PT4124CK	HH426LK	Human	Malawi	ecoli	ST68	42782_2_93	E. coli	157	LL157	SWARM	ST68	Human stool	AA887		IncI-gamma/K1,
42782_2_95	SS1936D	05/12/2019	ERS7955221	PT40580K	HH416PK	Human	Malawi	ecoli	ST38	42782_2_95	E. coli	20	LL20	SWARM	ST38	Human stool	AA334		IncFIA,IncFIC,
42782_2_96	SS6514E	16/01/2020	ERS7955373	PT4097NK	HH421VK	Human	Malawi	ecoli	ST656	42782_2_96	E. coli	5_1020_1339	LL5_1020_1339	SWARM	ST656	Human stool	AD094		rep_cluster_2350,
42782_2_97	SS3853O	21/01/2020	ERS7955331	PT4113IK	HH426LK	Human	Malawi	ecoli	ST694	42782_2_97	E. coli	5_1020_1339	LL5_1020_1339	SWARM	ST694	Human stool	AA887		IncFIB,
42782_2_99	SS3168T	05/12/2019	ERS7955222	PT40572K	HH416PK	Human	Malawi	ecoli	ST38	42782_2_99	E. coli	20	LL20	SWARM	ST38	Human stool		AA332	IncFIA,
42782_4_264	SS3440T	26/09/2019	ERS7956987	PT00266N	HH006ON	Human	Malawi	ecoli	ST131	42782_4_264	E. coli	25	LL25	SWARM	ST131	Human stool		AA171	IncFIArep_cluster_2131,
42782_4_273	SS3441R	26/09/2019	ERS7956990	PT00290N	HH006ON	Human	Malawi	ecoli	ST131	42782_4_273	E. coli	4	LL4	SWARM	ST131	Human stool		AA171	IncFIB,IncFII,
42782_4_278	SS1898U	13/08/2019	ERS7956992	PT2016FC	HH203EC	Human	Malawi	ecoli	ST617	42782_4_278	E. coli	60	LL60	SWARM	ST617	Human stool	AA324		IncFIAIncFIA,IncFICIncFIA,IncFIIIncFIB,
42782_4_294	SS1943F	13/08/2019	ERS7956997	PT2006JC	HH202GC	Human	Malawi	ecoli	ST131	42782_4_294	E. coli	4	LL4	SWARM	ST131	Human stool	AA171		IncFIArep_cluster_2131,
42782_4_295	SS1901Z	13/08/2019	ERS7956998	PT2013LC	HH203EC	Human	Malawi	ecoli	ST10	42782_4_295	E. coli	5_1020_1339	LL5_1020_1339	SWARM	ST10	Human stool		AA334	IncFIA,IncFIB,IncFIC,
42782_4_300	SS19485	15/08/2019	ERS7956999	PT0013GN	HH003UN	Human	Malawi	ecoli	ST3580	42782_4_300	E. coli	18	LL18	SWARM	ST3580	Human stool		AA184
42782_4_308	SS1951F	15/08/2019	ERS7957002	PT0012IN	HH003UN	Human	Malawi	ecoli	ST648	42782_4_308	E. coli	31	LL31	SWARM	ST648	Human stool		AA147	rep_cluster_2401,
42782_4_340	SS36613	24/10/2019	ERS7957015	PT00522N	HH011UN	Human	Malawi	ecoli	ST46	42782_4_340	Shigella dysenteriae	62_603	LL62_603	SWARM	ST46	Human stool		AA190
42782_2_353	SE7277X	21/01/2020	ERS7955304	NA	HH029AN	Environment	Malawi	ecoli	ST617	42782_2_353	E. coli	60	LL60	SWARM	ST617	Kitchen or Kitchen utensils	AA324
42153_1_135	SE62233	06/02/2020	ERS7955678	NA	HH2340C	Environment	Malawi	ecoli	ST1722	42153_1_135	E. coli	190	LL190	SWARM	ST1722	Other		AB595
42153_1_89	SE62233	06/02/2020	ERS7955665	NA	HH2340C	Environment	Malawi	ecoli	ST155	42153_1_89	E. coli	11	LL11	SWARM	ST155	Other	AB958		ColRI_rep_cluster_1987,
42153_1_17	SE7608R	13/02/2020	ERS7955648	NA	HH0388N	Environment	Malawi	ecoli	ST315	42153_1_17	E. coli	20	LL20	SWARM	ST315	Other	AB192		IncFIBIncFII,rep_cluster_2232,
42153_1_190	SE62305	29/01/2020	ERS7955528	NA	HH015MN	Environment	Malawi	ecoli	ST617	42153_1_190	E. coli	60	LL60	SWARM	ST617	Other	AA324
42153_1_235	SE6323W	11/02/2020	ERS7955704	NA	HH042GN	Environment	Malawi	ecoli	ST450	42153_1_235	E. coli	70_880	LL_Other	SWARM	Other ST	Other	AA739		IncFIAIncFIA,IncFIIIncFIBrep_cluster_2131,
42153_1_245	SE4063Z	28/01/2020	ERS7955544	NA	HH431RK	Environment	Malawi	ecoli	Uknown	42153_1_245	E. coli	11	LL11	SWARM	Uknown	Other		AA123	ColRI_rep_cluster_1987,
42153_1_315	SE6147W	06/02/2020	ERS7955563	NA	HH035EN	Environment	Malawi	ecoli	ST3580	42153_1_315	E. coli	18	LL18	SWARM	ST3580	Other		AF232
42153_1_33	SE7627L	13/02/2020	ERS7955603	NA	HH0396N	Environment	Malawi	ecoli	ST206	42153_1_33	E. coli	41_1278_1328	LL41_1278_1328	SWARM	ST206	Other	AA749
42782_2_108	SE3960M	14/01/2020	ERS7955376	NA	HH412XK	Environment	Malawi	ecoli	ST1421	42782_2_108	Shigella dysenteriae	62_603	LL62_603	SWARM	ST1421	Other	AC315
42782_2_45	SE7232M	16/01/2020	ERS7955358	NA	HH028CN	Environment	Malawi	ecoli	ST44	42782_2_45	E. coli	223	LL223	SWARM	ST44	Other	AA324		IncFIAIncFIA,IncFICIncFIA,IncFIIIncFIB,
42153_2_219	SW7254Q	12/12/2019	ERS7954880	NA	HH022ON	Environment	Malawi	ecoli	ST10	42153_2_219	E. coli	5_1020_1339	LL5_1020_1339	SWARM	ST10	Other water		AB595	rep_cluster_2335,
42153_1_117	SW6211R	30/01/2020	ERS7955509	NA	HH430TK	Environment	Malawi	ecoli	ST167	42153_1_117	E. coli	5_1020_1339	LL5_1020_1339	SWARM	ST167	Rinse water	AA172		IncFIA,IncFIIIncFIB,IncFII,
42153_2_98	SW4054G	05/12/2019	ERS7954850	NA	HH416PK	Environment	Malawi	ecoli	ST38	42153_2_98	E. coli	20	LL20	SWARM	ST38	Rinse water		AA332	IncFIA,
42782_1_172	SW74654	24/03/2020	ERS7956049	NA	HH439BK	Environment	Malawi	ecoli	ST1193	42782_1_172	E. coli	15	LL15	SWARM	ST1193	Rinse water		AA352	IncFIB,rep_cluster_2131IncFIIIncQ1,
42782_1_260	SW74806	26/03/2020	ERS7956071	NA	HH445FK	Environment	Malawi	ecoli	ST131	42782_1_260	E. coli	25	LL25	SWARM	ST131	Rinse water		AA171	IncFIAIncFIBrep_cluster_2131,
42782_2_111	SW6134L	14/01/2020	ERS7955377	NA	HH412XK	Environment	Malawi	ecoli	ST1421	42782_2_111	Shigella dysenteriae	62_603	LL62_603	SWARM	ST1421	Rinse water	AC315
42153_1_139	SW37100	06/02/2020	ERS7955679	NA	HH2340C	Environment	Malawi	ecoli	ST167	42153_1_139	E. coli	5_1020_1339	LL5_1020_1339	SWARM	ST167	River Water	AB192		IncFIA,IncFII,
42153_1_160	SW3639J	06/02/2020	ERS7955684	NA	HH2332C	Environment	Malawi	ecoli	ST131	42153_1_160	E. coli	4	LL4	SWARM	ST131	River Water		AA337	IncFIAIncFIBrep_cluster_2131,
42153_1_171	SW3714T	28/01/2020	ERS7955523	NA	HH2148C	Environment	Malawi	ecoli	ST167	42153_1_171	E. coli	5_1020_1339	LL5_1020_1339	SWARM	ST167	River Water	AA172		IncFIA,IncFIIIncFIBIncFII,
42153_1_186	SW3662L	11/02/2020	ERS7955691	NA	HH041IN	Environment	Malawi	ecoli	ST131	42153_1_186	E. coli	4	LL4	SWARM	ST131	River Water		AA337	IncFIAIncFIBrep_cluster_2131,
42153_1_249	SW3798Q	11/02/2020	ERS7955708	NA	HH2420C	Environment	Malawi	ecoli	ST167	42153_1_249	E. coli	5_1020_1339	LL5_1020_1339	SWARM	ST167	River Water	AA336		IncFIB,IncFII,
42153_1_27	SW3646L	13/02/2020	ERS7955600	NA	HH2404C	Environment	Malawi	ecoli	ST69	42153_1_27	E. coli	10	LL10	SWARM	ST69	River Water	AC314		IncFIA,IncFIC,
42153_1_284	SW73854	11/02/2020	ERS7955716	NA	HH2412C	Environment	Malawi	ecoli	ST354	42153_1_284	E. coli	76	LL_Other	SWARM	Other ST	River Water		AA336	IncFIA,IncFIC,
42153_1_304	SW3754D	06/02/2020	ERS7955559	NA	HH036CN	Environment	Malawi	ecoli	ST206	42153_1_304	E. coli	41_1278_1328	LL41_1278_1328	SWARM	ST206	River Water	AA749		IncFIB,
42153_1_313	SW7344M	11/02/2020	ERS7955580	NA	HH243ZC	Environment	Malawi	ecoli	ST315	42153_1_313	E. coli	20	LL20	SWARM	ST315	River Water	AB192		IncFIBIncFII,rep_cluster_2232,
42153_1_348	SW3810T	13/02/2020	ERS7955574	NA	HH239RC	Environment	Malawi	ecoli	ST38	42153_1_348	E. coli	20	LL20	SWARM	ST38	River Water		AA332	IncFIA,
42153_1_36	SW3806L	13/02/2020	ERS7955604	NA	HH0396N	Environment	Malawi	ecoli	ST165	42153_1_36	E. coli	35	LL35	SWARM	Other ST	River Water		AA143	rep_cluster_2392,
42153_1_42	SW3814L	13/02/2020	ERS7955654	NA	HH0388N	Environment	Malawi	ecoli	ST167	42153_1_42	E. coli	5_1020_1339	LL5_1020_1339	SWARM	ST167	River Water	AA172		IncFIA,IncFIIIncFII,
42153_1_63	SW73678	06/02/2020	ERS7955659	NA	HH035EN	Environment	Malawi	ecoli	ST167	42153_1_63	E. coli	5_1020_1339	LL5_1020_1339	SWARM	ST167	River Water	AA172		IncFIA,IncFIIIncFII,
42153_2_142	SW4055E	24/10/2019	ERS7955055	NA	HH211EC	Environment	Malawi	ecoli	ST38	42153_2_142	E. coli	20	LL20	SWARM	ST38	River Water		AA734	IncFIA,IncFIB,
42153_2_145	SW3367Z	24/10/2019	ERS7955056	NA	HH210GC	Environment	Malawi	ecoli	ST2171	42153_2_145	E. coli	432	LL432	SWARM	ST2171	River Water	AA735		IncFIB,
42153_2_153	SW13383	13/08/2019	ERS7954768	NA	HH202GC	Environment	Malawi	ecoli	ST10	42153_2_153	E. coli	28_753_1253	LL28_753_1253	SWARM	ST10	River Water		AC082
42153_2_154	SW4062G	24/10/2019	ERS7955058	NA	HH010WN	Environment	Malawi	ecoli	ST3580	42153_2_154	E. coli	18	LL18	SWARM	ST3580	River Water		AF232
42153_2_168	SW72321	12/12/2019	ERS7954866	NA	HH2236C	Environment	Malawi	ecoli	ST1081	42153_2_168	E. coli	133_1030	LL_Other	SWARM	Other ST	River Water		AA474	IncI-gamma/K1,
42153_2_169	SW1330J	13/08/2019	ERS7954772	NA	HH203EC	Environment	Malawi	ecoli	ST636	42153_2_169	E. coli	140	LL140	SWARM	ST636	River Water		AA174	IncFIA,IncFIIIncFIBIncFIIIncQ1,
42153_2_199	SW7237S	12/12/2019	ERS7954875	NA	HH020SN	Environment	Malawi	ecoli	ST46	42153_2_199	Shigella dysenteriae	62_603	LL62_603	SWARM	ST46	River Water		AA734	IncFIA,IncFIIIncFIB,
42153_2_207	SW7256M	12/12/2019	ERS7954877	NA	HH022ON	Environment	Malawi	ecoli	ST167	42153_2_207	E. coli	5_1020_1339	LL5_1020_1339	SWARM	ST167	River Water		AA172	IncFII,
42153_2_7	SW7260U	12/12/2019	ERS7955017	NA	HH013QN	Environment	Malawi	ecoli	ST3036	42153_2_7	E. coli	347	LL347	SWARM	ST3036	River Water	AA190		IncFIA,IncFIC,
42782_2_135	SW72982	16/01/2020	ERS7955383	NA	HH028CN	Environment	Malawi	ecoli	ST44	42782_2_135	E. coli	223	LL223	SWARM	ST44	River Water	AA324		IncFIAIncFIA,IncFICIncFIA,IncFIIIncFIB,
42782_2_183	SW7192M	10/12/2019	ERS7955244	NA	HH018GN	Environment	Malawi	ecoli	ST3580	42782_2_183	E. coli	18	LL18	SWARM	ST3580	River Water		AA336	IncFIA,
42782_2_184	SW7319O	21/01/2020	ERS7955402	NA	HH2316C	Environment	Malawi	ecoli	ST224	42782_2_184	E. coli	88	LL88	SWARM	ST224	River Water	AA172		IncFIA,IncFIIIncFIBIncFII,
42782_2_205	SW72233	12/12/2019	ERS7955250	NA	HH221AC	Environment	Malawi	ecoli	ST757	42782_2_205	E. coli	1334	LL_Other	SWARM	Other ST	River Water	AC314		IncK2/Z,
42782_2_208	SW7307W	21/01/2020	ERS7955407	NA	HH2308C	Environment	Malawi	ecoli	ST191	42782_2_208	E. coli	138	LL_Other	SWARM	Other ST	River Water	AA738
42782_2_214	SW72313	12/12/2019	ERS7955254	NA	HH023MN	Environment	Malawi	ecoli	ST2705	42782_2_214	E. coli	131	LL131	SWARM	ST2705	River Water	AA887		IncFIA,
42782_2_257	SW3746D	23/01/2020	ERS7955470	NA	HH027EN	Environment	Malawi	ecoli	ST315	42782_2_257	E. coli	20	LL20	SWARM	ST315	River Water	AA941		IncFIBIncFII,rep_cluster_2232,
42782_2_266	SW3822L	13/02/2020	ERS7955423	NA	HH040KN	Environment	Malawi	ecoli	ST5909	42782_2_266	E. coli	46_799	LL46_799	SWARM	ST5909	River Water	AA374		IncHI1B,
42782_2_337	SW3150W	26/09/2019	ERS7955188	NA	HH2076C	Environment	Malawi	ecoli	ST167	42782_2_337	E. coli	5_1020_1339	LL5_1020_1339	SWARM	ST167	River Water	AA172		IncFIA,IncFIIIncFIBIncFII,
42782_2_340	SW3190G	26/09/2019	ERS7955189	NA	HH006ON	Environment	Malawi	ecoli	ST206	42782_2_340	E. coli	41_1278_1328	LL41_1278_1328	SWARM	ST206	River Water	AA749		IncFIB,
42782_2_344	SW7331W	21/01/2020	ERS7955447	NA	HH031MN	Environment	Malawi	ecoli	ST38	42782_2_344	E. coli	20	LL20	SWARM	ST38	River Water		AA734	IncFIAIncFIA,IncFIB,IncFII,
42782_2_74	SW7371G	21/01/2020	ERS7955326	NA	HH032KN	Environment	Malawi	ecoli	ST617	42782_2_74	E. coli	60	LL60	SWARM	ST617	River Water	AA324		IncFIAIncFIA,IncFICIncFIA,IncFIIIncFIB,
42782_4_302	SW1348X	13/08/2019	ERS7957000	NA	HH002WN	Environment	Malawi	ecoli	ST10	42782_4_302	E. coli	5_1020_1339	LL5_1020_1339	SWARM	ST10	River Water		AA336	IncFIB,IncFII,IncI-gamma/K1,
42782_4_306	SW1332F	13/08/2019	ERS7957001	NA	HH003UN	Environment	Malawi	ecoli	ST5307	42782_4_306	E. coli	28_753_1253	LL28_753_1253	SWARM	Other ST	River Water	AA887		IncFIBIncQ1,
42153_1_276	SW73862	11/02/2020	ERS7955714	NA	HH2412C	Environment	Malawi	ecoli	ST10	42153_1_276	E. coli	5_1020_1339	LL5_1020_1339	SWARM	ST10	Source drinking water		AA887	IncFIB,
42601_1_302	SW7308U	21/01/2020	ERS7955395	NA	HH2308C	Environment	Malawi	ecoli	ST1421	42601_1_302	Shigella dysenteriae	62_603	LL62_603	SWARM	ST1421	Source drinking water	AC315
42782_2_64	SW7324U	21/01/2020	ERS7955323	NA	HH2324C	Environment	Malawi	ecoli	ST167	42782_2_64	E. coli	5_1020_1339	LL5_1020_1339	SWARM	ST167	Source drinking water	AB192		IncFIB,IncFII,
42782_4_281	SW13359	13/08/2019	ERS7956993	NA	HH003UN	Environment	Malawi	ecoli	ST3580	42782_4_281	E. coli	18	LL18	SWARM	ST3580	Source drinking water		AA336	IncFIA,IncFII,
42153_1_271	SW7388Z	11/02/2020	ERS7955713	NA	HH2412C	Environment	Malawi	ecoli	ST694	42153_1_271	E. coli	5_1020_1339	LL5_1020_1339	SWARM	ST694	Stored household water	AA887		IncFIB,
42153_1_277	SW73870	11/02/2020	ERS7955715	NA	HH2412C	Environment	Malawi	ecoli	ST3580	42153_1_277	E. coli	18	LL18	SWARM	ST3580	Stored household water		AA378	IncY,
42153_1_29	SW3816H	13/02/2020	ERS7955651	NA	HH0388N	Environment	Malawi	ecoli	ST315	42153_1_29	E. coli	20	LL20	SWARM	ST315	Stored household water	AB192		IncFIB,IncFII,rep_cluster_2232,
42153_1_300	SW7306Y	06/02/2020	ERS7955558	NA	HH034GN	Environment	Malawi	ecoli	ST167	42153_1_300	E. coli	5_1020_1339	LL5_1020_1339	SWARM	ST167	Stored household water	AA172		IncFIB,
42153_1_303	SW7346I	11/02/2020	ERS7955723	NA	HH243ZC	Environment	Malawi	ecoli	ST131	42153_1_303	E. coli	4	LL4	SWARM	ST131	Stored household water	AA171		IncFIAIncFIA,IncFIIIncFIBrep_cluster_2131,
42153_1_305	SW7374A	06/02/2020	ERS7955560	NA	HH033IN	Environment	Malawi	ecoli	ST6438	42153_1_305	E. coli	1408	LL_Other	SWARM	Other ST	Stored household water	AC315
42153_1_308	SW7345K	11/02/2020	ERS7955725	NA	HH243ZC	Environment	Malawi	ecoli	ST131	42153_1_308	E. coli	4	LL4	SWARM	ST131	Stored household water	AA171		IncFIA,IncFIIIncFIBrep_cluster_2131,
42153_1_321	SW7370I	06/02/2020	ERS7955565	NA	HH035EN	Environment	Malawi	ecoli	ST315	42153_1_321	E. coli	20	LL20	SWARM	ST315	Stored household water		AA734	IncFIBIncFII,rep_cluster_2232,
42153_1_323	SW73694	06/02/2020	ERS7955566	NA	HH035EN	Environment	Malawi	ecoli	ST3580	42153_1_323	E. coli	18	LL18	SWARM	ST3580	Stored household water
42153_1_326	SW3821N	13/02/2020	ERS7955567	NA	HH037AN	Environment	Malawi	ecoli	ST617	42153_1_326	E. coli	60	LL60	SWARM	ST617	Stored household water	AA324		IncFIAIncFIA,IncFICIncFIA,IncFIIIncFIB,
42153_1_330	SW3819B	13/02/2020	ERS7955568	NA	HH037AN	Environment	Malawi	ecoli	ST219	42153_1_330	E. coli	256	LL_Other	SWARM	Other ST	Stored household water	AC082
42153_1_37	SW3816H	13/02/2020	ERS7955653	NA	HH0388N	Environment	Malawi	ecoli	ST10	42153_1_37	E. coli	28_753_1253	LL28_753_1253	SWARM	ST10	Stored household water	AA739		IncHI2AIncQ1rep_cluster_1088,
42153_1_41	SW3809F	13/02/2020	ERS7955605	NA	HH0396N	Environment	Malawi	ecoli	ST5909	42153_1_41	E. coli	46_799	LL46_799	SWARM	ST5909	Stored household water	AA374		IncHI1B,
42153_1_53	SW3825F	13/02/2020	ERS7955657	NA	HH040KN	Environment	Malawi	ecoli	ST5909	42153_1_53	E. coli	46_799	LL46_799	SWARM	ST5909	Stored household water	AA374		IncHI1B,
42153_1_7	SW3648H	13/02/2020	ERS7955578	NA	HH2404C	Environment	Malawi	ecoli	ST617	42153_1_7	E. coli	60	LL60	SWARM	ST617	Stored household water	AA324		IncFIAIncFIA,IncFICIncFIA,IncFIIIncFIB,
42153_1_9	SW3648H	13/02/2020	ERS7955579	NA	HH2404C	Environment	Malawi	ecoli	ST617	42153_1_9	E. coli	60	LL60	SWARM	ST617	Stored household water	AA324		IncFIA,IncFICIncFIA,IncFIIIncFIB,
42153_2_111	SW71998	10/12/2019	ERS7954947	NA	HH018GN	Environment	Malawi	ecoli	ST410	42153_2_111	E. coli	12	LL12	SWARM	ST410	Stored household water	AA172		IncFIA,IncFIIIncFIBIncFIIIncQ1,
42153_2_203	SW7253S	12/12/2019	ERS7954876	NA	HH022ON	Environment	Malawi	ecoli	ST10	42153_2_203	E. coli	5_1020_1339	LL5_1020_1339	SWARM	ST10	Stored household water	AA579
42601_1_294	SW7349C	16/01/2020	ERS7955390	NA	HH025IN	Environment	Malawi	ecoli	ST3580	42601_1_294	E. coli	18	LL18	SWARM	ST3580	Stored household water
42782_1_301	SW7484Z	26/03/2020	ERS7956082	NA	HH443JK	Environment	Malawi	ecoli	ST206	42782_1_301	E. coli	41_1278_1328	LL41_1278_1328	SWARM	ST206	Stored household water	AA749		IncFIB,
42782_1_329	SW7479T	26/03/2020	ERS7956093	NA	HH445FK	Environment	Malawi	ecoli	ST131	42782_1_329	E. coli	25	LL25	SWARM	ST131	Stored household water		AA171	IncFIAIncFIBrep_cluster_2131,
42782_2_133	SW72990	16/01/2020	ERS7955382	NA	HH028CN	Environment	Malawi	ecoli	ST44	42782_2_133	E. coli	223	LL223	SWARM	ST44	Stored household water	AA324		IncFIAIncFIA,IncFICIncFIA,IncFIIIncFIB,
42782_2_148	SW73105	21/01/2020	ERS7955344	NA	HH2308C	Environment	Malawi	ecoli	ST10	42782_2_148	E. coli	28_753_1253	LL28_753_1253	SWARM	ST10	Stored household water		AA887
42782_2_161	SW73009	16/01/2020	ERS7955391	NA	HH028CN	Environment	Malawi	ecoli	ST3036	42782_2_161	E. coli	347	LL347	SWARM	ST3036	Stored household water	AA190		IncFIA,IncFIC,
42782_2_222	SW7266I	12/12/2019	ERS7955256	NA	HH024KN	Environment	Malawi	ecoli	ST131	42782_2_222	E. coli	25	LL25	SWARM	ST131	Stored household water		AA337	IncFIAIncFIBrep_cluster_2131,
42782_2_254	SW37497	23/01/2020	ERS7955469	NA	HH027EN	Environment	Malawi	ecoli	ST10	42782_2_254	E. coli	305_527_1047	LL_Other	SWARM	ST10	Stored household water	AA190		IncFIAIncFIA,IncFICIncFIB,
42782_2_279	SW3823J	13/02/2020	ERS7955426	NA	HH040KN	Environment	Malawi	ecoli	ST167	42782_2_279	E. coli	5_1020_1339	LL5_1020_1339	SWARM	ST167	Stored household water	AA172		IncFIA,IncFIIIncFII,
42782_2_336	SW6130T	14/01/2020	ERS7955291	NA	HH413VK	Environment	Malawi	ecoli	ST68	42782_2_336	E. coli	157	LL157	SWARM	ST68	Stored household water	AA887
42782_2_75	SW7337K	16/01/2020	ERS7955365	NA	HH227ZC	Environment	Malawi	ecoli	ST196	42782_2_75	E. coli	91	LL91	SWARM	ST196	Stored household water		AA378	IncY,
42782_2_88	SW73017	16/01/2020	ERS7955370	NA	HH028CN	Environment	Malawi	ecoli	ST3036	42782_2_88	E. coli	347	LL347	SWARM	ST3036	Stored household water		AA338
42153_1_18	SF3619G	13/02/2020	ERS7955599	NA	HH0396N	Environment	Malawi	ecoli	ST167	42153_1_18	E. coli	5_1020_1339	LL5_1020_1339	SWARM	ST167	Vegetables	AA336		IncFIBIncFII,
42153_1_307	SF4263O	11/02/2020	ERS7955724	NA	HH243ZC	Environment	Malawi	ecoli	ST155	42153_1_307	E. coli	11	LL11	SWARM	ST155	Vegetables	AA747		IncFIA,IncFICIncFIBIncQ1,
42153_1_309	SF41409	06/02/2020	ERS7955561	NA	HH035EN	Environment	Malawi	ecoli	ST3580	42153_1_309	E. coli	18	LL18	SWARM	ST3580	Vegetables
42153_1_45	SF3624M	13/02/2020	ERS7955655	NA	HH040KN	Environment	Malawi	ecoli	ST694	42153_1_45	E. coli	5_1020_1339	LL5_1020_1339	SWARM	ST694	Vegetables	AA887		IncFIB,
42782_2_140	SF4234Y	21/01/2020	ERS7955340	NA	HH2308C	Environment	Malawi	ecoli	ST10	42782_2_140	E. coli	28_753_1253	LL28_753_1253	SWARM	ST10	Vegetables	AE430
42782_2_287	SF3601X	13/02/2020	ERS7955428	NA	HH238TC	Environment	Malawi	ecoli	ST38	42782_2_287	E. coli	20	LL20	SWARM	ST38	Vegetables	AA887		IncFIB,
41330_8_10	AS257313H	16/07/2021	ERS7804022	PT257186H	HH257050H	Animal	Uganda	ecoli	Uknown	41330_8_10	E. coli	302_1077	LL_Other	SWARU	Uknown	Animal stool	AC315		rep_cluster_2350,
41330_8_101	AS257297H	04/06/2021	ERS7803646	PT257158H	HH257043H	Animal	Uganda	ecoli	ST5909	41330_8_101	E. coli	46_799	LL46_799	SWARU	ST5909	Animal stool	AA374		IncHI1B,
41330_8_115	AS257310H	09/07/2021	ERS7803653		HH257047H	Animal	Uganda	ecoli	ST1727	41330_8_115	E. coli	91	LL91	SWARU	ST1727	Animal stool		AF232
41330_8_148	AS257292H	11/06/2021	ERS7803662	PT257144H M2	HH257041H	Animal	Uganda	ecoli	ST746	41330_8_148	E. coli	1445	LL_Other	SWARU	Other ST	Animal stool	AB957		IncHI1B,
41330_8_18	AS257303H	24/06/2021	ERS7804066		HH257042H	Animal	Uganda	ecoli	Uknown	41330_8_18	E. coli	302_1077	LL_Other	SWARU	Uknown	Animal stool	AC315		IncK2/Z,
41330_8_214	AS257291H	11/06/2021	ERS7803703		HH257040H	Animal	Uganda	ecoli	ST206	41330_8_214	E. coli	41_1278_1328	LL41_1278_1328	SWARU	ST206	Animal stool	AA374		IncHI1B,
41330_8_229	AS257308H	02/07/2021	ERS7803708	PT257168H	HH257045H	Animal	Uganda	ecoli	ST1421	41330_8_229	Shigella dysenteriae	62_603	LL62_603	SWARU	ST1421	Animal stool	AC315
41330_8_238	AS257301H	24/06/2021	ERS7803712		HH257044H	Animal	Uganda	ecoli	Uknown	41330_8_238	E. coli	28_753_1253	LL28_753_1253	SWARU	Uknown	Animal stool	AC315		IncY,
41330_8_239	AS257309H	02/07/2021	ERS7803713		HH257045H	Animal	Uganda	ecoli	ST155	41330_8_239	E. coli	11	LL11	SWARU	ST155	Animal stool		AA378	IncY,
41330_8_244	AS257286H	04/06/2021	ERS7803714		HH257039H	Animal	Uganda	ecoli	ST206	41330_8_244	E. coli	41_1278_1328	LL41_1278_1328	SWARU	ST206	Animal stool	AA374		IncHI1Brep_cluster_2350,
41330_8_272	AS257293H	11/06/2021	ERS7803723	PT257144H	HH257041H	Animal	Uganda	ecoli	ST38	41330_8_272	E. coli	20	LL20	SWARU	ST38	Animal stool		AA887	IncFIB,
41330_8_279	AS257280H	21/05/2021	ERS7804000		HH257036H	Animal	Uganda	ecoli	ST196	41330_8_279	E. coli	91	LL91	SWARU	ST196	Animal stool		AD487	rep_cluster_2370,
41330_8_29	AS257287H	04/06/2021	ERS7803623		HH257039H	Animal	Uganda	ecoli	ST1630	41330_8_29	E. coli	1443	LL_Other	SWARU	Other ST	Animal stool	AA374		IncHI1B,
41330_8_47	AS257304H	24/06/2021	ERS7803629		HH257042H	Animal	Uganda	ecoli	ST206	41330_8_47	E. coli	41_1278_1328	LL41_1278_1328	SWARU	ST206	Animal stool	AA171		IncFIAIncFIA,IncFIIIncFIBrep_cluster_2131,
41439_1_104	AS257136H	15/01/2021	ERS7803555		HH257012H	Animal	Uganda	ecoli	Uknown	41439_1_104	E. coli	41_1278_1328	LL41_1278_1328	SWARU	Uknown	Animal stool	AA747		rep_cluster_488,
41439_1_134	AS257133H	18/12/2020	ERS7803568		HH257013H	Animal	Uganda	ecoli	ST697	41439_1_134	E. coli	28_753_1253	LL28_753_1253	SWARU	Other ST	Animal stool	AC305		IncX2,
41439_1_144	AS257146H	22/01/2021	ERS7803572		HH257018H	Animal	Uganda	ecoli	ST3107	41439_1_144	Shigella sp. PAMC 28760	209	LL_Other	SWARU	Other ST	Animal stool		AA738	IncHI2A,rep_cluster_1088,
41439_1_159	AS257161H	15/02/2021	ERS7803578			Animal	Uganda	ecoli	ST1706	41439_1_159	E. coli	616	LL_Other	SWARU	Other ST	Animal stool		AF232
41439_1_16	AS257171H	15/02/2021	ERS7803519			Animal	Uganda	ecoli	ST196	41439_1_16	E. coli	91	LL91	SWARU	ST196	Animal stool		AD487	rep_cluster_2370,
41439_1_167	AS257208K	08/12/2020	ERS7803666	PT257283K	HH257081K	Animal	Uganda	ecoli	ST215	41439_1_167	E. coli	477	LL_Other	SWARU	Other ST	Animal stool	AA887		IncFIB,
41439_1_182	AS257167H	15/02/2021	ERS7803671			Animal	Uganda	ecoli	ST2797	41439_1_182	E. coli	670	LL_Other	SWARU	Other ST	Animal stool	AA474		IncFIA,IncFIC,
41439_1_210	AS257296H	04/06/2021	ERS7803682	PT257160H	HH257043H	Animal	Uganda	ecoli	ST155	41439_1_210	E. coli	11	LL11	SWARU	ST155	Animal stool	AA374		IncHI1B,
41439_1_228	AS257179H	15/02/2021	ERS7803486			Animal	Uganda	ecoli	ST617	41439_1_228	E. coli	60	LL60	SWARU	ST617	Animal stool	AA324		rep_cluster_2350,
41439_1_234	AS257175H	15/02/2021	ERS7803485			Animal	Uganda	ecoli	ST58	41439_1_234	E. coli	11	LL11	SWARU	ST58	Animal stool	AC315		IncY,
41439_1_238	AS257096H	13/11/2020	ERS7803987		HH257002H	Animal	Uganda	ecoli	Uknown	41439_1_238	E. coli	28_753_1253	LL28_753_1253	SWARU	Uknown	Animal stool	AC315		ColRI_rep_cluster_1857,rep_cluster_2350,
41439_1_251	AS257186H	26/02/2021	ERS7803499		HH257030H	Animal	Uganda	ecoli	ST10	41439_1_251	E. coli	5_1020_1339	LL5_1020_1339	SWARU	ST10	Animal stool		AB044	rep_cluster_2373,
41439_1_255	AS257173H	15/02/2021	ERS7803493			Animal	Uganda	ecoli	Uknown	41439_1_255	E. coli	11	LL11	SWARU	Uknown	Animal stool	AC315		IncY,
41439_1_260	AS257310H	09/07/2021	ERS7803594		HH257047H	Animal	Uganda	ecoli	ST226	41439_1_260	E. coli	116	LL116	SWARU	ST226	Animal stool	AC315		rep_cluster_2373,
41439_1_273	AS257219H	12/03/2021	ERS7803600		HH257034H	Animal	Uganda	ecoli	ST155	41439_1_273	E. coli	11	LL11	SWARU	ST155	Animal stool
41439_1_276	AS257288H	04/06/2021	ERS7803598	PT257148H	HH257039H	Animal	Uganda	ecoli	ST540	41439_1_276	Shigella sonnei	63_394	LL_Other	SWARU	Other ST	Animal stool	AA887		IncFIA,IncFIC,
41439_1_28	AS257139H	15/01/2021	ERS7803522		HH257012H	Animal	Uganda	ecoli	Uknown	41439_1_28	E. coli	302_1077	LL_Other	SWARU	Uknown	Animal stool	AC315		IncY,
41439_1_286	AS257316H	16/07/2021	ERS7804024	PT257183H	HH257049H	Animal	Uganda	ecoli	ST648	41439_1_286	E. coli	1410	LL_Other	SWARU	ST648	Animal stool		AA171	IncFIAIncQ1,
41439_1_288	AS257134H	15/01/2021	ERS7803509		HH257014H	Animal	Uganda	ecoli	Uknown	41439_1_288	E. coli	1416	LL_Other	SWARU	Uknown	Animal stool		AA374	IncHI1B,IncHI1BIncN,
41439_1_29	AS257161H	15/02/2021	ERS7803518			Animal	Uganda	ecoli	Uknown	41439_1_29	E. coli	46_799	LL46_799	SWARU	Uknown	Animal stool		AA374
41439_1_291	AS257133H	18/12/2020	ERS7803510		HH257013H	Animal	Uganda	ecoli	ST697	41439_1_291	E. coli	28_753_1253	LL28_753_1253	SWARU	Other ST	Animal stool	AC305		IncX2,
41439_1_296	AS257294H	11/06/2021	ERS7803607		HH257041H	Animal	Uganda	ecoli	ST345	41439_1_296	E. coli	94	LL_Other	SWARU	Other ST	Animal stool		AA579	rep_cluster_1778,
41439_1_35	AS257309H	02/07/2021	ERS7803615		HH257045H	Animal	Uganda	ecoli	ST156	41439_1_35	E. coli	69	LL_Other	SWARU	Other ST	Animal stool	AA747		rep_cluster_2350,
41439_1_40	AS257100H	13/11/2020	ERS7803531		HH257003H	Animal	Uganda	ecoli	ST10	41439_1_40	E. coli	28_753_1253	LL28_753_1253	SWARU	ST10	Animal stool	AE430
41439_1_53	AS257149H	29/01/2021	ERS7803534		HH257020H	Animal	Uganda	ecoli	ST2705	41439_1_53	E. coli	131	LL131	SWARU	ST2705	Animal stool	AA887		IncHI1B,
41439_1_65	AS257151H	29/01/2021	ERS7803536		HH257020H	Animal	Uganda	ecoli	Uknown	41439_1_65	E. coli	46_799	LL46_799	SWARU	Uknown	Animal stool		AA374	IncHI1B,
41439_1_67	AS257135H	15/01/2021	ERS7803570		HH257012H	Animal	Uganda	ecoli	ST720	41439_1_67	E. coli	925	LL_Other	SWARU	Other ST	Animal stool	AA747		IncY,
41439_1_87	AS257143H	22/01/2021	ERS7803547		HH257018H	Animal	Uganda	ecoli	ST3489	41439_1_87	E. coli	580	LL580	SWARU	ST3489	Animal stool	AC315		IncY,
41439_1_90	AS257135H	15/01/2021	ERS7803548		HH257012H	Animal	Uganda	ecoli	ST720	41439_1_90	E. coli	925	LL_Other	SWARU	Other ST	Animal stool	AA747		IncY,
42756_3_240	AS257135H	15/01/2021	ERS8286230		HH257012H	Animal	Uganda	ecoli	ST7122	42756_3_240	E. coli	169_595	LL_Other	SWARU	Other ST	Animal stool		AA282	IncK2/Z,
43416_1_101	AS257316H	16/07/2021	ERS8285720	PT257183H	HH257049H	Animal	Uganda	ecoli	ST155	43416_1_101	E. coli	11	LL11	SWARU	ST155	Animal stool	AC305		rep_cluster_2335,
43416_1_183	AS257152H	29/01/2021	ERS8285843		HH257021H	Animal	Uganda	ecoli	ST2178	43416_1_183	Shigella sonnei	573	LL_Other	SWARU	Other ST	Animal stool	AB233		IncFIB,IncFII,IncI-gamma/K1,
43416_1_37	AS257315H	16/07/2021	ERS8285699	PT257181H	HH257049H	Animal	Uganda	ecoli	ST648	43416_1_37	E. coli	1410	LL_Other	SWARU	ST648	Animal stool		AA172	IncQ1,
41439_1_11	SE257246K CL	NA	ERS7803609	NA	NA	Environment	Uganda	ecoli	Uknown	41439_1_11	E. coli	344	LL_Other	SWARU	Uknown	Clothing	AA474		IncFII,IncI-gamma/K1,
41330_8_1	SS257590H	02/07/2021	ERS7803618	PT257172H	HH257046H	Human	Uganda	ecoli	ST10	41330_8_1	E. coli	5_1020_1339	LL5_1020_1339	SWARU	ST10	Human stool	AA324		IncFIAIncFIA,IncFICIncFIB,
41330_8_128	SS257570H	11/06/2021	ERS7803657	PT257144H	HH257041H	Human	Uganda	ecoli	ST167	41330_8_128	E. coli	5_1020_1339	LL5_1020_1339	SWARU	ST167	Human stool	AC315		rep_cluster_2401,
41330_8_134	SS257583H	25/06/2021	ERS7803669	PT257156H	HH257042H	Human	Uganda	ecoli	Uknown	41330_8_134	E. coli	1446	LL_Other	SWARU	Uknown	Human stool	AA474		IncI1/B/O,
41330_8_142	SS257586H	02/07/2021	ERS7803660	PT257168H	HH257045H	Human	Uganda	ecoli	ST48	41330_8_142	E. coli	1411	LL_Other	SWARU	ST48	Human stool	AA374		IncHI1B,
41330_8_145	SS257435H	05/03/2021	ERS7803939	PT257113H	HH257031H	Human	Uganda	ecoli	ST1284	41330_8_145	E. coli	60	LL60	SWARU	ST1284	Human stool	AA324		IncFIAIncFIA,IncFICIncFIB,
41330_8_152	SS257412H	12/03/2021	ERS7803941	PT257126H	HH257035H	Human	Uganda	ecoli	ST10	41330_8_152	E. coli	5_1020_1339	LL5_1020_1339	SWARU	ST10	Human stool	AA887		IncFIB,
41330_8_155	SS257585K	04/06/2021	ERS7803665	PT257311K	HH257092K	Human	Uganda	ecoli	ST46	41330_8_155	Shigella dysenteriae	62_603	LL62_603	SWARU	ST46	Human stool	AA038		IncX3,
41330_8_156	SS257440H	26/03/2021	ERS7803942	PT257157H	HH257043H	Human	Uganda	ecoli	ST10	41330_8_156	E. coli	5_1020_1339	LL5_1020_1339	SWARU	ST10	Human stool	AA887		IncFIB,
41330_8_166	SS257587H	02/07/2021	ERS7803688	PT257169H	HH257046H	Human	Uganda	ecoli	ST224	41330_8_166	E. coli	88	LL88	SWARU	ST224	Human stool	AA172		IncFIA,IncFIIIncFIB,IncFII,
41330_8_167	SS257580K	11/06/2021	ERS7803946	PT257313K	HH257093K	Human	Uganda	ecoli	ST1193	41330_8_167	E. coli	15	LL15	SWARU	ST1193	Human stool	AA282		rep_cluster_2392,
41330_8_17	SS257198H	05/11/2020	ERS7803742	PT257004H	HH257001H	Human	Uganda	ecoli	ST226	41330_8_17	E. coli	116	LL116	SWARU	ST226	Human stool	AC315		IncY,
41330_8_171	SS257553H	28/05/2021	ERS7803947	PT257134H	HH257037H	Human	Uganda	ecoli	ST394	41330_8_171	E. coli	67	LL67	SWARU	ST394	Human stool		AA474	IncI-gamma/K1,
41330_8_175	SS257573H	04/06/2021	ERS7803692	PT257158H	HH257043H	Human	Uganda	ecoli	ST1193	41330_8_175	E. coli	15	LL15	SWARU	ST1193	Human stool		AA147	rep_cluster_2401,
41330_8_179	SS257557H	04/06/2021	ERS7803951	PT257138H	HH257038H	Human	Uganda	ecoli	ST394	41330_8_179	E. coli	67	LL67	SWARU	ST394	Human stool		AA474	IncI-gamma/K1,
41330_8_182	SS257556H	04/06/2021	ERS7803704	PT257137H	HH257038H	Human	Uganda	ecoli	ST744	41330_8_182	E. coli	5_1020_1339	LL5_1020_1339	SWARU	Other ST	Human stool		AA941
41330_8_196	SS257569H	11/06/2021	ERS7803697	PT257142H	HH257041H	Human	Uganda	ecoli	ST167	41330_8_196	E. coli	5_1020_1339	LL5_1020_1339	SWARU	ST167	Human stool	AC315		rep_cluster_2401,
41330_8_208	SS257593K	25/06/2021	ERS7803702	PT257324K	HH257098K	Human	Uganda	ecoli	ST58	41330_8_208	E. coli	11	LL11	SWARU	ST58	Human stool	AA474		IncFIA,
41330_8_217	SS257561H	04/06/2021	ERS7803705	PT257146H	HH257039H	Human	Uganda	ecoli	ST10	41330_8_217	E. coli	5_1020_1339	LL5_1020_1339	SWARU	ST10	Human stool	AA474		IncI-gamma/K1,
41330_8_230	SS257574H	04/06/2021	ERS7803710	PT257159H	HH257043H	Human	Uganda	ecoli	ST131	41330_8_230	E. coli	4	LL4	SWARU	ST131	Human stool	AA747		IncFIA,IncFIB,IncFICIncQ1rep_cluster_2131,
41330_8_236	SS257581K	11/06/2021	ERS7803978	PT257314K	HH257093K	Human	Uganda	ecoli	ST48	41330_8_236	E. coli	46_799	LL46_799	SWARU	ST48	Human stool	AA887		IncY,
41330_8_240	SS257565K	20/05/2021	ERS7803979	PT257294K	HH257086K	Human	Uganda	ecoli	ST5614	41330_8_240	E. coli	251	LL_Other	SWARU	Other ST	Human stool	AA282		rep_cluster_2401,
41330_8_252	SS257550H	21/05/2021	ERS7803989	PT257131H	HH257036H	Human	Uganda	ecoli	ST196	41330_8_252	E. coli	91	LL91	SWARU	ST196	Human stool		AA474	IncI-gamma/K1,
41330_8_254	SS257554H	28/05/2021	ERS7803991	PT257135H	HH257037H	Human	Uganda	ecoli	ST10	41330_8_254	E. coli	28_753_1253	LL28_753_1253	SWARU	ST10	Human stool	AC315
41330_8_264	SS257549H	21/05/2021	ERS7803994	PT257130H	HH257036H	Human	Uganda	ecoli	ST196	41330_8_264	E. coli	91	LL91	SWARU	ST196	Human stool		AD487	rep_cluster_2350,rep_cluster_2370,
41330_8_266	SS257586K	18/06/2021	ERS7803721	PT257322K	HH257097K	Human	Uganda	ecoli	ST617	41330_8_266	E. coli	60	LL60	SWARU	ST617	Human stool	AB714		IncFIA,IncFIC,
41330_8_270	SS257552H	28/05/2021	ERS7803998	PT257133H	HH257037H	Human	Uganda	ecoli	ST3580	41330_8_270	E. coli	18	LL18	SWARU	ST3580	Human stool	AC315		IncY,
41330_8_271	SS257562H	04/06/2021	ERS7803722	PT257147H	HH257039H	Human	Uganda	ecoli	ST38	41330_8_271	E. coli	20	LL20	SWARU	ST38	Human stool		AA190
41330_8_281	SS257566K	20/05/2021	ERS7804009	PT257295K	HH257086K	Human	Uganda	ecoli	ST10	41330_8_281	E. coli	144_832_853_1088	LL_Other	SWARU	ST10	Human stool	AC315		IncFIB,
41330_8_293	SS257291H	18/12/2020	ERS7803731	PT257044H	HH257013H	Human	Uganda	ecoli	ST93	41330_8_293	Shigella sp. PAMC 28760	45	LL_Other	SWARU	Other ST	Human stool	AA552		IncN,
41330_8_298	SS257427H	05/03/2021	ERS7803733	PT257112H	HH257031H	Human	Uganda	ecoli	ST10	41330_8_298	E. coli	5_1020_1339	LL5_1020_1339	SWARU	ST10	Human stool		AA324	IncFIAIncFIA,IncFICIncFIB,
41330_8_51	SS257403H	12/03/2021	ERS7803747	PT257125H	HH257035H	Human	Uganda	ecoli	Uknown	41330_8_51	E. coli	28_753_1253	LL28_753_1253	SWARU	Uknown	Human stool		AA282	IncI-gamma/K1,
41330_8_52	SS257589K	17/06/2021	ERS7803630	PT257321K	HH257096K	Human	Uganda	ecoli	Uknown	41330_8_52	E. coli	4	LL4	SWARU	Uknown	Human stool		AA337	IncFIA,IncFIB,IncFIC,
41330_8_59	SS257572K	04/06/2021	ERS7803634	PT257310K	HH257092K	Human	Uganda	ecoli	ST361	41330_8_59	Shigella sonnei	86	LL_Other	SWARU	Other ST	Human stool		AA379	IncY,
41330_8_70	SS257566H	11/06/2021	ERS7803638	PT257151H	HH257040H	Human	Uganda	ecoli	ST2076	41330_8_70	E. coli	67	LL67	SWARU	Other ST	Human stool	AA747		ColRI_rep_cluster_1857,rep_cluster_2350,rep_cluster_2350rep_cluster_2370,
41330_8_74	SS257575H	04/06/2021	ERS7803639	PT257160H	HH257043H	Human	Uganda	ecoli	ST1193	41330_8_74	E. coli	15	LL15	SWARU	ST1193	Human stool		AA147	ColRI_rep_cluster_1857,rep_cluster_2401,
41330_8_80	SS257582H	25/06/2021	ERS7803641	PT257155H	HH257042H	Human	Uganda	ecoli	ST1771	41330_8_80	E. coli	452	LL_Other	SWARU	Other ST	Human stool	AA747		rep_cluster_488,
41330_8_85	SS257594H	09/07/2021	ERS7803645	PT257176H	HH257047H	Human	Uganda	ecoli	ST5204	41330_8_85	Shigella sonnei	691	LL_Other	SWARU	Other ST	Human stool	AC315		IncFIB,
41330_8_95	SS257584K	19/01/2021	ERS7803648	PT257255K	HH257069K	Human	Uganda	ecoli	ST3580	41330_8_95	E. coli	18	LL18	SWARU	ST3580	Human stool		AF232
41439_1_1	SS257560H	04/06/2021	ERS7803606	PT257145H	HH257039H	Human	Uganda	ecoli	ST3595	41439_1_1	E. coli	1442	LL_Other	SWARU	Other ST	Human stool	AA338		IncFIA,IncFIC,
41439_1_141	SS257369H	19/02/2021	ERS7803571	PT257097H	HH257027H	Human	Uganda	ecoli	ST1303	41439_1_141	E. coli	1021_1299_1348	LL_Other	SWARU	Other ST	Human stool	AA887		IncFIB,
41439_1_185	SS257367H	19/02/2021	ERS7803675	PT257094H	HH257027H	Human	Uganda	ecoli	ST226	41439_1_185	E. coli	116	LL116	SWARU	ST226	Human stool	AA747		rep_cluster_488,
41439_1_19	SS257595H	09/07/2021	ERS7803612	PT257173H	HH257048H	Human	Uganda	ecoli	ST10	41439_1_19	E. coli	5_1020_1339	LL5_1020_1339	SWARU	ST10	Human stool		AA337	IncFIA,IncFIB,
41439_1_194	SS257385H	26/02/2021	ERS7803677	PT257106H	HH257030H	Human	Uganda	ecoli	ST38	41439_1_194	E. coli	20	LL20	SWARU	ST38	Human stool	AA173		IncFIAIncFIB,
41439_1_207	SS257569K	27/05/2021	ERS7803681	PT257298K	HH257088K	Human	Uganda	ecoli	ST4981	41439_1_207	E. coli	60	LL60	SWARU	Other ST	Human stool		AA170	IncFIA,IncFICIncFIBIncFIIIncQ1,
41439_1_208	SS257577K	09/06/2021	ERS7803968	PT257315K	HH257094K	Human	Uganda	ecoli	ST196	41439_1_208	E. coli	91	LL91	SWARU	ST196	Human stool	AA747		IncFIBrep_cluster_2244,
41439_1_213	SS257593H	09/07/2021	ERS7803684	PT257175H	HH257047H	Human	Uganda	ecoli	Uknown	41439_1_213	E. coli	31	LL31	SWARU	Uknown	Human stool		AA172	IncFIAIncFIBIncFII,
41439_1_216	SS257587K	18/06/2021	ERS7803683	PT257323K	HH257097K	Human	Uganda	ecoli	ST7122	41439_1_216	E. coli	169_595	LL_Other	SWARU	Other ST	Human stool		AA304	IncFIB,IncFII,IncI1,
41439_1_22	SS257603H	16/07/2021	ERS7804033	PT257186H	HH257050H	Human	Uganda	ecoli	ST131	41439_1_22	E. coli	4	LL4	SWARU	ST131	Human stool	AA735		rep_cluster_2401,
41439_1_226	SS257567K	25/05/2021	ERS7803981	PT257291K	HH257085K	Human	Uganda	ecoli	ST617	41439_1_226	E. coli	60	LL60	SWARU	ST617	Human stool	AA941		IncFIAIncFIB,
41439_1_227	SS257577H	25/06/2021	ERS7803585	PT257162H	HH257044H	Human	Uganda	ecoli	ST131	41439_1_227	E. coli	25	LL25	SWARU	ST131	Human stool	AA747		IncFIAIncFIBrep_cluster_2131,
41439_1_236	SS257559H	04/06/2021	ERS7803586	PT257140H	HH257038H	Human	Uganda	ecoli	ST131	41439_1_236	E. coli	1439	LL_Other	SWARU	ST131	Human stool	AA747		rep_cluster_2350,
41439_1_239	SS257594K	25/06/2021	ERS7803587	PT257325K	HH257098K	Human	Uganda	ecoli	ST156	41439_1_239	E. coli	69	LL_Other	SWARU	Other ST	Human stool	AA747		rep_cluster_2350,rep_cluster_2370,
41439_1_241	SS257583H	25/06/2021	ERS7803988	PT257156H	HH257042H	Human	Uganda	ecoli	ST361	41439_1_241	Shigella sonnei	86	LL_Other	SWARU	Other ST	Human stool		AD068
41439_1_245	SS257588K	17/06/2021	ERS7803589	PT257320K	HH257096K	Human	Uganda	ecoli	ST10	41439_1_245	E. coli	5_1020_1339	LL5_1020_1339	SWARU	ST10	Human stool	AA887		IncFIB,
41439_1_247	SS257555H	28/05/2021	ERS7803995	PT257136H	HH257037H	Human	Uganda	ecoli	ST3580	41439_1_247	E. coli	18	LL18	SWARU	ST3580	Human stool		AA998	IncFIA,
41439_1_248	SS257588H	02/07/2021	ERS7803590	PT257170H	HH257046H	Human	Uganda	ecoli	Uknown	41439_1_248	E. coli	4	LL4	SWARU	Uknown	Human stool		AA337	IncFIA,IncFIB,IncFIC,
41439_1_250	SS257578H	25/06/2021	ERS7803591	PT257163H	HH257044H	Human	Uganda	ecoli	Uknown	41439_1_250	E. coli	1438	LL_Other	SWARU	Uknown	Human stool	AA295		IncFIB,
41439_1_253	SS257570K	25/05/2021	ERS7804008	PT257292K	HH257085K	Human	Uganda	ecoli	ST636	41439_1_253	E. coli	140	LL140	SWARU	ST636	Human stool	AB233		IncFIBIncFII,
41439_1_254	SS257563H	04/06/2021	ERS7803592	PT257148H	HH257039H	Human	Uganda	ecoli	ST617	41439_1_254	E. coli	60	LL60	SWARU	ST617	Human stool	AA338
41439_1_256	SS257370H	27/11/2020	ERS7804010	PT257101H	HH257028H	Human	Uganda	ecoli	ST648	41439_1_256	E. coli	31	LL31	SWARU	ST648	Human stool		AA174	IncFIA,IncFIIIncFIBIncFII,
41439_1_257	SS257571H	11/06/2021	ERS7803593	PT257143H	HH257041H	Human	Uganda	ecoli	ST1727	41439_1_257	E. coli	91	LL91	SWARU	ST1727	Human stool	AA374		IncY,
41439_1_263	SS257386H	26/02/2021	ERS7803498	PT257108H	HH257030H	Human	Uganda	ecoli	ST10	41439_1_263	E. coli	5_1020_1339	LL5_1020_1339	SWARU	ST10	Human stool	AA175		IncFIB,rep_cluster_2244,
41439_1_265	SS257579K	11/06/2021	ERS7804013	PT257312K	HH257093K	Human	Uganda	ecoli	ST1193	41439_1_265	E. coli	15	LL15	SWARU	ST1193	Human stool	AA282		rep_cluster_2392,
41439_1_268	SS257292H	18/01/2021	ERS7804014	PT257045H	HH257014H	Human	Uganda	ecoli	Uknown	41439_1_268	E. coli	28_753_1253	LL28_753_1253	SWARU	Uknown	Human stool	AA282		IncI-gamma/K1,
41439_1_279	SS257592H	09/07/2021	ERS7803599	PT257174H	HH257047H	Human	Uganda	ecoli	ST394	41439_1_279	E. coli	67	LL67	SWARU	ST394	Human stool	AA474
41439_1_282	SS257584K	19/01/2021	ERS7803601	PT257255K	HH257069K	Human	Uganda	ecoli	ST1163	41439_1_282	E. coli	385	LL_Other	SWARU	Other ST	Human stool	AA338		IncFIA,IncFIC,
41439_1_284	SS257590K	30/06/2021	ERS7803602	PT257328K	HH257099K	Human	Uganda	ecoli	ST38	41439_1_284	E. coli	20	LL20	SWARU	ST38	Human stool	AA474		IncFIA,IncFICIncFIBrep_cluster_2131,
41439_1_289	SS257600H	16/07/2021	ERS7804025	PT257182H	HH257049H	Human	Uganda	ecoli	ST70	41439_1_289	Shigella sonnei	604	LL_Other	SWARU	Other ST	Human stool	AA474		IncI-gamma/K1,
41439_1_290	SS257568H	11/06/2021	ERS7803604	PT257141H	HH257041H	Human	Uganda	ecoli	ST196	41439_1_290	E. coli	91	LL91	SWARU	ST196	Human stool		AA302	IncFIA,IncFIB,
41439_1_292	SS257599H	16/07/2021	ERS7804026	PT257181H	HH257049H	Human	Uganda	ecoli	ST648	41439_1_292	E. coli	1410	LL_Other	SWARU	ST648	Human stool		AA171	IncFIAIncQ1rep_cluster_2350,
41439_1_293	SS257591K	08/07/2021	ERS7803605	PT257329K	HH257100K	Human	Uganda	ecoli	ST617	41439_1_293	E. coli	60	LL60	SWARU	ST617	Human stool	AA324		rep_cluster_2401,
41439_1_294	SS257384H	26/02/2021	ERS7803511	PT257105H	HH257029H	Human	Uganda	ecoli	ST3580	41439_1_294	E. coli	18	LL18	SWARU	ST3580	Human stool		AA336	IncFIA,
41439_1_42	SS257564K	20/05/2021	ERS7804039	PT257293K	HH257086K	Human	Uganda	ecoli	ST10	41439_1_42	E. coli	144_832_853_1088	LL_Other	SWARU	ST10	Human stool	AC315		IncFIB,
41439_1_6	SS257580H	25/06/2021	ERS7803608	PT257153H	HH257042H	Human	Uganda	ecoli	ST38	41439_1_6	E. coli	20	LL20	SWARU	ST38	Human stool	AA887		IncFIB,
41439_1_76	SS257591H	09/07/2021	ERS7803635	PT257173H	HH257047H	Human	Uganda	ecoli	ST423	41439_1_76	E. coli	147	LL_Other	SWARU	Other ST	Human stool	AA474		IncFIBIncFII,IncI-gamma/K1,
42756_3_109	SS257261K	11/09/2020	ERS8286180	PT257241K	HH257064K	Human	Uganda	ecoli	Uknown	42756_3_109	E. coli	41_1278_1328	LL41_1278_1328	SWARU	Uknown	Human stool	AC315		IncY,
42756_3_12	SS257375K	04/12/2020	ERS8286108	PT257223K	HH257058K	Human	Uganda	ecoli	ST3580	42756_3_12	E. coli	18	LL18	SWARU	ST3580	Human stool	AC315		IncY,
42756_3_120	SS257550H	21/05/2021	ERS8286183	PT257131H	HH257036H	Human	Uganda	ecoli	ST224	42756_3_120	E. coli	88	LL88	SWARU	ST224	Human stool		AA172	IncFIB,
42756_3_13	SS257366K	24/11/2020	ERS8286109	PT257214K	HH257055K	Human	Uganda	ecoli	ST394	42756_3_13	E. coli	67	LL67	SWARU	ST394	Human stool	AA474		rep_cluster_2350,
42756_3_24	SS257318H	29/01/2021	ERS8286112	PT257067H	HH257020H	Human	Uganda	ecoli	ST3489	42756_3_24	E. coli	580	LL580	SWARU	ST3489	Human stool	AA376		IncY,
42756_3_258	SS257593H	09/07/2021	ERS8286240	PT257175H	HH257047H	Human	Uganda	ecoli	ST2690	42756_3_258	E. coli	64	LL_Other	SWARU	Other ST	Human stool	AA474		IncHI1BIncQ1,
42756_3_45	SS257406K	08/01/2021	ERS8286120	PT257244K	HH257065K	Human	Uganda	ecoli	ST1193	42756_3_45	E. coli	15	LL15	SWARU	ST1193	Human stool	AA474		IncFIB,rep_cluster_2131IncFII,
42756_3_6	SS257402K	06/01/2021	ERS8286106	PT257240K	HH257064K	Human	Uganda	ecoli	ST46	42756_3_6	Shigella dysenteriae	62_603	LL62_603	SWARU	ST46	Human stool		AA578	rep_cluster_1778,
42756_3_7	SS257364K	20/11/2020	ERS8286107	PT257211K	HH257054K	Human	Uganda	ecoli	ST3489	42756_3_7	E. coli	580	LL580	SWARU	ST3489	Human stool	AA376		IncX1IncY,
42756_4_153	SS257572K	04/06/2021	ERS8286026	PT257310K	HH257092K	Human	Uganda	ecoli	ST641	42756_4_153	E. coli	29	LL_Other	SWARU	Other ST	Human stool
42756_4_164	SS257403K	06/01/2021	ERS8286091	PT257241K	HH257064K	Human	Uganda	ecoli	ST58	42756_4_164	E. coli	11	LL11	SWARU	ST58	Human stool	AA282		IncI-gamma/K1IncK2/Z,
42756_4_186	SS257389K	11/12/2020	ERS8286099	PT257228K	HH257059K	Human	Uganda	ecoli	ST10	42756_4_186	E. coli	28_753_1253	LL28_753_1253	SWARU	ST10	Human stool	AA038		IncX3,
43416_1_108	SS257248H	27/11/2020	ERS8285772	PT257019H	HH257007H	Human	Uganda	ecoli	ST3580	43416_1_108	E. coli	18	LL18	SWARU	ST3580	Human stool	AC315		IncY,
43416_1_111	SS257322H	29/01/2021	ERS8285773	PT257072H	HH257021H	Human	Uganda	ecoli	ST1567	43416_1_111	E. coli	914	LL_Other	SWARU	Other ST	Human stool	AC315		IncI-gamma/K1,
43416_1_114	SS257247H	27/11/2020	ERS8285774	PT257018H	HH257007H	Human	Uganda	ecoli	ST940	43416_1_114	E. coli	243_581	LL_Other	SWARU	Other ST	Human stool	AB233		rep_cluster_1778,
43416_1_116	SS257308H	18/01/2021	ERS8285776	PT257057H	HH257017H	Human	Uganda	ecoli	ST156	43416_1_116	E. coli	69	LL_Other	SWARU	Other ST	Human stool	AA171		IncFIAIncFIB,
43416_1_122	SS257341H	05/02/2021	ERS8285777	PT257080H	HH257023H	Human	Uganda	ecoli	ST6332	43416_1_122	E. coli	12	LL12	SWARU	Other ST	Human stool	AA173		IncFIA,IncFIA,IncFICIncFIB,
43416_1_140	SS257585H	02/07/2021	ERS8285734	PT257166H	HH257045H	Human	Uganda	ecoli	ST155	43416_1_140	E. coli	11	LL11	SWARU	ST155	Human stool	AA038		IncX3,
43416_1_144	SS257415K	12/01/2021	ERS8285735	PT257250K	HH257067K	Human	Uganda	ecoli	ST131	43416_1_144	E. coli	25	LL25	SWARU	ST131	Human stool		AA171	IncFIA,IncFIIIncFIB,IncFIIrep_cluster_2131,
43416_1_146	SS257417K	14/01/2021	ERS8285785	PT257252K	HH257068K	Human	Uganda	ecoli	ST1431	43416_1_146	E. coli	18	LL18	SWARU	Other ST	Human stool	AA474
43416_1_147	SS257289H	18/12/2020	ERS8285736	PT257042H	HH257013H	Human	Uganda	ecoli	ST5614	43416_1_147	E. coli	251	LL_Other	SWARU	Other ST	Human stool	AA283		rep_cluster_2350,
43416_1_158	SS257413K	06/01/2021	ERS8285740	PT257248K	HH257066K	Human	Uganda	ecoli	ST354	43416_1_158	E. coli	76	LL_Other	SWARU	Other ST	Human stool		AA174	IncFIBIncFII,
43416_1_162	SS257412K	06/01/2021	ERS8285790	PT257246K	HH257066K	Human	Uganda	ecoli	ST69	43416_1_162	E. coli	10	LL10	SWARU	ST69	Human stool	AC315
43416_1_167	SS257579H	25/06/2021	ERS8285743	PT257164H	HH257044H	Human	Uganda	ecoli	ST2705	43416_1_167	E. coli	131	LL131	SWARU	ST2705	Human stool	AA887		IncHI1B,IncY,
43416_1_173	SS257418K	19/01/2021	ERS8285745	PT257254K	HH257069K	Human	Uganda	ecoli	Uknown	43416_1_173	E. coli	31	LL31	SWARU	Uknown	Human stool		AA174	IncFIBIncFII,
43416_1_174	SS257416K	12/01/2021	ERS8285795	PT257251K	HH257067K	Human	Uganda	ecoli	Uknown	43416_1_174	E. coli	41_1278_1328	LL41_1278_1328	SWARU	Uknown	Human stool	AA887		IncFIB,
43416_1_180	SS257304H	18/01/2021	ERS8285937	PT257053H	HH257016H	Human	Uganda	ecoli	ST361	43416_1_180	Shigella sonnei	86	LL_Other	SWARU	Other ST	Human stool	AA322		IncFIA,IncFICIncFIB,
43416_1_20	SS257299H	18/01/2021	ERS8285885	PT257038H	HH257012H	Human	Uganda	ecoli	Uknown	43416_1_20	E. coli	1412	LL_Other	SWARU	Uknown	Human stool	AC315		IncFIA,IncFII,
43416_1_220	SS257296H	18/01/2021	ERS8285858	PT257049H	HH257015H	Human	Uganda	ecoli	ST405	43416_1_220	E. coli	24	LL_Other	SWARU	Other ST	Human stool		AA171	IncFIA,IncFIB,IncFII,IncFIIrep_cluster_2131,
43416_1_224	SS257366H	19/02/2021	ERS8285860	PT257092H	HH257026H	Human	Uganda	ecoli	ST58	43416_1_224	E. coli	11	LL11	SWARU	ST58	Human stool	AC315		IncY,
43416_1_225	SS257305H	18/01/2021	ERS8285861	PT257054H	HH257016H	Human	Uganda	ecoli	ST3036	43416_1_225	E. coli	347	LL347	SWARU	ST3036	Human stool
43416_1_232	SS257231H	20/11/2020	ERS8285864	PT257128H	HH257035H	Human	Uganda	ecoli	ST1193	43416_1_232	E. coli	15	LL15	SWARU	ST1193	Human stool	AA282		IncK2/Z,
43416_1_234	SS257233H	19/02/2021	ERS8285865	PT257100H	HH257028H	Human	Uganda	ecoli	ST10	43416_1_234	E. coli	28_753_1253	LL28_753_1253	SWARU	ST10	Human stool	AC315
43416_1_240	SS257227H	20/11/2020	ERS8285868	PT257014H	HH257004H	Human	Uganda	ecoli	ST5909	43416_1_240	E. coli	46_799	LL46_799	SWARU	ST5909	Human stool	AA374		IncHI1B,
43416_1_244	SS257294H	18/01/2021	ERS8285872	PT257047H	HH257014H	Human	Uganda	ecoli	ST1706	43416_1_244	E. coli	616	LL_Other	SWARU	Other ST	Human stool		AD158	rep_cluster_1760,
43416_1_254	SS257336H	05/02/2021	ERS8285875	PT257078H	HH257022H	Human	Uganda	ecoli	ST58	43416_1_254	E. coli	11	LL11	SWARU	ST58	Human stool	AB957		IncFIAIncFIA,IncFIC,
43416_1_27	SS257411K	06/01/2021	ERS8285695	PT257245K	HH257066K	Human	Uganda	ecoli	ST224	43416_1_27	E. coli	88	LL88	SWARU	ST224	Human stool	AB711		IncFIB,
43416_1_30	SS257589H	02/07/2021	ERS8285696	PT257171H	HH257046H	Human	Uganda	ecoli	Uknown	43416_1_30	E. coli	4	LL4	SWARU	Uknown	Human stool		AA337	IncFIA,IncFIB,IncFIC,
43416_1_32	SS257303H	18/01/2021	ERS8285889	PT257052H	HH257016H	Human	Uganda	ecoli	ST10	43416_1_32	E. coli	28_753_1253	LL28_753_1253	SWARU	ST10	Human stool		AB044
43416_1_50	SS257410K	04/12/2020	ERS8285703	PT257225K	HH257058K	Human	Uganda	ecoli	ST1193	43416_1_50	E. coli	15	LL15	SWARU	ST1193	Human stool		AA352	IncFIB,rep_cluster_2131IncFII,
43416_1_57	SS257408K	08/01/2021	ERS8285705	PT257238K	HH257063K	Human	Uganda	ecoli	ST484	43416_1_57	Shigella sp. PAMC 28760	45	LL_Other	SWARU	Other ST	Human stool	AC314		IncFIA,
43416_1_59	SS257358H	12/02/2021	ERS8285748	PT257088H	HH257025H	Human	Uganda	ecoli	ST1491	43416_1_59	E. coli	70_880	LL_Other	SWARU	Other ST	Human stool	AA474		rep_cluster_2350,
43416_1_62	SS257311H	22/01/2021	ERS8285749	PT257060H	HH257018H	Human	Uganda	ecoli	ST4977	43416_1_62	E. coli	1419	LL_Other	SWARU	Other ST	Human stool	AC315
43416_1_65	SS257347H	12/02/2021	ERS8285750	PT257085H	HH257024H	Human	Uganda	ecoli	ST6332	43416_1_65	E. coli	12	LL12	SWARU	Other ST	Human stool	AA173		IncFIA,IncFIA,IncFICIncFIB,
43416_1_69	SS257409K	08/01/2021	ERS8285709	PT257239K	HH257063K	Human	Uganda	ecoli	ST457	43416_1_69	E. coli	75	LL_Other	SWARU	Other ST	Human stool	AC315
43416_1_71	SS257345H	12/02/2021	ERS8285752	PT257083H	HH257024H	Human	Uganda	ecoli	ST193	43416_1_71	E. coli	503_1262	LL_Other	SWARU	Other ST	Human stool	AA474		rep_cluster_2335,
43416_1_78	SS257407K	08/01/2021	ERS8285712	PT257237K	HH257063K	Human	Uganda	ecoli	Uknown	43416_1_78	Shigella sonnei	212	LL_Other	SWARU	Uknown	Human stool
43416_1_80	SS257342H	05/02/2021	ERS8285763	PT257081H	HH257023H	Human	Uganda	ecoli	ST224	43416_1_80	E. coli	1418	LL_Other	SWARU	ST224	Human stool	AA282		IncK2/Z,
43416_1_86	SS257317H	22/01/2021	ERS8285764	PT257066H	HH257019H	Human	Uganda	ecoli	ST1193	43416_1_86	E. coli	15	LL15	SWARU	ST1193	Human stool	AA282		IncK2/Z,
43416_1_88	SS257320H	29/01/2021	ERS8285766	PT257070H	HH257020H	Human	Uganda	ecoli	ST394	43416_1_88	E. coli	67	LL67	SWARU	ST394	Human stool	AA474		rep_cluster_2350,
43416_1_92	SS257318H	29/01/2021	ERS8285767	PT257067H	HH257020H	Human	Uganda	ecoli	ST131	43416_1_92	E. coli	25	LL25	SWARU	ST131	Human stool	AA747		IncFIAIncFIBrep_cluster_2131,
43416_1_95	SS257346H	12/02/2021	ERS8285769	PT257084H	HH257024H	Human	Uganda	ecoli	ST167	43416_1_95	E. coli	5_1020_1339	LL5_1020_1339	SWARU	ST167	Human stool	AC315		IncFIB,IncY,
43416_1_99	SS257309H	18/01/2021	ERS8285770	PT257058H	HH257017H	Human	Uganda	ecoli	ST2705	43416_1_99	E. coli	131	LL131	SWARU	ST2705	Human stool	AC315		IncHI1B,IncY,
42153_1_164	SS7420A	28/01/2020	ERS7955521	NA	HH2092C	Animal	Malawi	ecoli	ST2705	42153_1_164	E. coli	131	LL131	SWARM	ST2705	Animal stool	AA887		IncHI1BIncY,
42153_1_176	SS6654R	11/02/2020	ERS7955688	NA	HH408PK	Animal	Malawi	ecoli	ST3580	42153_1_176	E. coli	18	LL18	SWARM	ST3580	Animal stool
42153_1_180	SS6655P	11/02/2020	ERS7955690	NA	HH408PK	Animal	Malawi	ecoli	ST2705	42153_1_180	E. coli	131	LL131	SWARM	ST2705	Animal stool	AA887		IncHI1BIncY,
42153_1_194	SS67034	18/02/2020	ERS7955736	NA	HH417NK	Animal	Malawi	ecoli	ST131	42153_1_194	E. coli	4	LL4	SWARM	ST131	Animal stool	AA171		IncFIA,IncFIBIncFIA,IncFIIrep_cluster_2131,
42153_1_229	SS6655P	11/02/2020	ERS7955701	NA	HH408PK	Animal	Malawi	ecoli	ST2705	42153_1_229	E. coli	131	LL131	SWARM	ST2705	Animal stool	AA887		IncHI1BIncY,
42153_2_54	SS3536D	05/12/2019	ERS7954839	NA	HH4012K	Animal	Malawi	ecoli	ST2852	42153_2_54	E. coli	18	LL18	SWARM	ST2852	Animal stool	AC315		IncY,
42153_2_64	SS3536D	05/12/2019	ERS7954841	NA	HH4012K	Animal	Malawi	ecoli	ST2852	42153_2_64	E. coli	18	LL18	SWARM	ST2852	Animal stool	AC315		IncY,
42601_1_129	SS61253	10/03/2020	ERS7955919	NA	HH4100K	Animal	Malawi	ecoli	ST1284	42601_1_129	E. coli	60	LL60	SWARM	ST1284	Animal stool	AA474		rep_cluster_2401,
42601_1_254	SS3111Q	05/12/2019	ERS7955213	NA	HH005QN	Animal	Malawi	ecoli	ST617	42601_1_254	E. coli	60	LL60	SWARM	ST617	Animal stool	AA324		IncFIAIncFIA,IncFICIncFIB,
42782_1_10	SS6458Z	31/03/2020	ERS7956106	NA	HH2148C	Animal	Malawi	ecoli	ST224	42782_1_10	E. coli	88	LL88	SWARM	ST224	Animal stool	AA171		IncFIA,IncFII,
42782_1_12	SS6406M	05/03/2020	ERS7955979	NA	HH213AC	Animal	Malawi	ecoli	ST224	42782_1_12	E. coli	88	LL88	SWARM	ST224	Animal stool	AA172		IncFIA,IncFIIIncFIBIncFII,
42782_1_145	SS6441G	10/03/2020	ERS7955882	NA	HH019EN	Animal	Malawi	ecoli	ST5869	42782_1_145	E. coli	1407	LL1407	SWARM	ST5869	Animal stool	AA941		IncY,
42782_1_159	SS61245	10/03/2020	ERS7955886	NA	HH4100K	Animal	Malawi	ecoli	ST206	42782_1_159	E. coli	41_1278_1328	LL41_1278_1328	SWARM	ST206	Animal stool	AA749
42782_1_187	SS61325	10/03/2020	ERS7955895	NA	HH411ZK	Animal	Malawi	ecoli	ST2705	42782_1_187	E. coli	131	LL131	SWARM	ST2705	Animal stool	AA887		IncHI1BIncY,
42782_2_5	SS6845D	03/12/2019	ERS7955099	NA	HH204CC	Animal	Malawi	ecoli	ST131	42782_2_5	E. coli	4	LL4	SWARM	ST131	Animal stool	AA474		IncFIAIncFIBrep_cluster_2131,
42782_2_63	SS68751	03/12/2019	ERS7955211	NA	HH2068C	Animal	Malawi	ecoli	ST656	42782_2_63	E. coli	5_1020_1339	LL5_1020_1339	SWARM	ST656	Animal stool	AA735		rep_cluster_2350,
42782_4_348	SS3005U	03/12/2019	ERS7957020	NA	HH006ON	Animal	Malawi	ecoli	ST949	42782_4_348	E. coli	11	LL11	SWARM	Other ST	Animal stool	AA329		IncFIA,
42153_1_231	SE62990	11/02/2020	ERS7955702	NA	HH011UN	Environment	Malawi	ecoli	ST1303	42153_1_231	E. coli	1021_1299_1348	LL_Other	SWARM	Other ST	Door or fridge handle	AC315		IncFIA,IncFII,
42153_1_237	SE3786I	05/12/2019	ERS7955705	NA	HH4012K	Environment	Malawi	ecoli	ST131	42153_1_237	E. coli	4	LL4	SWARM	ST131	Door or fridge handle		AA337	IncFIAIncFIBrep_cluster_2131,
42782_1_262	SE6622A	10/03/2020	ERS7955915	NA	HH411ZK	Environment	Malawi	ecoli	ST1421	42782_1_262	Shigella dysenteriae	62_603	LL62_603	SWARM	ST1421	Furniture	AC315
42153_1_122	SS64298	05/03/2020	ERS7955842	PT00530N	HH012SN	Human	Malawi	ecoli	ST46	42153_1_122	Shigella dysenteriae	62_603	LL62_603	SWARM	ST46	Human stool		AA172	IncFIA,IncFIIIncFIB,IncFII,
42153_1_159	SS6692F	18/02/2020	ERS7955643	PT4077VK	HH419JK	Human	Malawi	ecoli	ST131	42153_1_159	E. coli	4	LL4	SWARM	ST131	Human stool	AA171		IncFIAIncFIA,IncFIIIncFIBrep_cluster_2131,
42153_1_165	SS74226	28/01/2020	ERS7955522	PT2050BC	HH2092C	Human	Malawi	ecoli	ST3580	42153_1_165	E. coli	18	LL18	SWARM	ST3580	Human stool		AF232
42153_1_174	SS67114	18/02/2020	ERS7955727	PT40660K	HH417NK	Human	Malawi	ecoli	ST2852	42153_1_174	E. coli	18	LL18	SWARM	ST2852	Human stool	AC315		IncY,
42153_1_189	SS6691H	18/02/2020	ERS7955733	PT40804K	HH419JK	Human	Malawi	ecoli	ST131	42153_1_189	E. coli	4	LL4	SWARM	ST131	Human stool	AA171		IncFIA,IncFIBIncFIA,IncFIIrep_cluster_2131,
42153_1_196	SS6708V	18/02/2020	ERS7955735	PT40636K	HH417NK	Human	Malawi	ecoli	ST3489	42153_1_196	E. coli	580	LL580	SWARM	ST3489	Human stool		AA376	IncY,
42153_1_201	SS6707X	18/02/2020	ERS7955738	PT4061AK	HH417NK	Human	Malawi	ecoli	ST2852	42153_1_201	E. coli	18	LL18	SWARM	ST2852	Human stool	AC315		IncY,
42153_1_259	SS6400Y	05/03/2020	ERS7955967	PT2059UC	HH212CC	Human	Malawi	ecoli	ST2171	42153_1_259	E. coli	432	LL432	SWARM	ST2171	Human stool	AA734
42153_1_272	SS7393L	04/02/2020	ERS7955550	PT20551C	HH211EC	Human	Malawi	ecoli	ST3580	42153_1_272	E. coli	18	LL18	SWARM	ST3580	Human stool
42153_1_273	SS7393L	04/02/2020	ERS7955551	PT20551C	HH211EC	Human	Malawi	ecoli	ST131	42153_1_273	E. coli	25	LL25	SWARM	ST131	Human stool	AA747		IncFIAIncFIBrep_cluster_2131,
42153_1_282	SS6402U	05/03/2020	ERS7955973	PT20615C	HH213AC	Human	Malawi	ecoli	ST3580	42153_1_282	E. coli	18	LL18	SWARM	ST3580	Human stool		AB595	rep_cluster_2335,
42153_1_287	SS6403S	05/03/2020	ERS7955974	PT2065YC	HH213AC	Human	Malawi	ecoli	ST10	42153_1_287	E. coli	5_1020_1339	LL5_1020_1339	SWARM	ST10	Human stool		AA903
42153_1_32	SS6902R	30/01/2020	ERS7955488	PT01234N	HH014ON	Human	Malawi	ecoli	ST3580	42153_1_32	E. coli	18	LL18	SWARM	ST3580	Human stool		AA336	IncFIA,
42153_2_115	SS6846B	03/12/2019	ERS7954854	PT2020NC	HH204CC	Human	Malawi	ecoli	ST131	42153_2_115	E. coli	4	LL4	SWARM	ST131	Human stool	AA171		IncFIAIncFIBrep_cluster_2131,
42153_2_118	SS6868X	03/12/2019	ERS7954855	PT2023HC	HH205AC	Human	Malawi	ecoli	ST101	42153_2_118	E. coli	27	LL_Other	SWARM	ST101	Human stool	AB958		IncFIBIncFIC,rep_cluster_2244,
42153_2_131	SS6877Y	03/12/2019	ERS7954858	PT20279C	HH2068C	Human	Malawi	ecoli	ST69	42153_2_131	E. coli	10	LL10	SWARM	ST69	Human stool	AC315		IncY,
42153_2_139	SS6877Y	03/12/2019	ERS7954860	PT20279C	HH2068C	Human	Malawi	ecoli	ST69	42153_2_139	E. coli	10	LL10	SWARM	ST69	Human stool	AC315		IncY,
42153_2_144	SS6869Y	03/12/2019	ERS7954861	PT2021LC	HH205AC	Human	Malawi	ecoli	ST23	42153_2_144	E. coli	12	LL12	SWARM	Other ST	Human stool	AA281		IncFIB,
42153_2_147	SS68479	03/12/2019	ERS7954862	PT20199C	HH204CC	Human	Malawi	ecoli	ST131	42153_2_147	E. coli	4	LL4	SWARM	ST131	Human stool	AA474		IncFIB,
42153_2_256	SS3273R	12/11/2019	ERS7954983	PT2007HC	HH202GC	Human	Malawi	ecoli	ST167	42153_2_256	E. coli	5_1020_1339	LL5_1020_1339	SWARM	ST167	Human stool	AA049
42153_2_276	SS3285J	12/11/2019	ERS7954988	PT0008AN	HH002WN	Human	Malawi	ecoli	ST131	42153_2_276	E. coli	4	LL4	SWARM	ST131	Human stool	AA747		IncFIA,IncFIB,IncFICIncQ1rep_cluster_2131,
42153_2_39	SS3576Y	03/12/2019	ERS7954835	PT00274N	HH006ON	Human	Malawi	ecoli	ST131	42153_2_39	E. coli	4	LL4	SWARM	ST131	Human stool		AA171	IncFIAIncFIB,IncFIIrep_cluster_2131,
42153_2_79	SS3286H	12/11/2019	ERS7954939	PT0006EN	HH002WN	Human	Malawi	ecoli	ST10	42153_2_79	E. coli	5_1020_1339	LL5_1020_1339	SWARM	ST10	Human stool		AA336	IncFIB,IncFII,IncI-gamma/K1,
42601_1_112	SS6405O	05/03/2020	ERS7955975	PT20607C	HH213AC	Human	Malawi	ecoli	ST10	42601_1_112	E. coli	5_1020_1339	LL5_1020_1339	SWARM	ST10	Human stool		AA903
42601_1_120	SS64490	10/03/2020	ERS7955888	PT0070ZN	HH018GN	Human	Malawi	ecoli	ST2705	42601_1_120	E. coli	131	LL131	SWARM	ST2705	Human stool	AA887		IncHI1B,IncY,
42601_1_128	SS7316A	10/03/2020	ERS7955910	PT2067UC	HH2164C	Human	Malawi	ecoli	ST1284	42601_1_128	E. coli	60	LL60	SWARM	ST1284	Human stool	AA474		ColRI_rep_cluster_1857,rep_cluster_2401,
42601_1_259	SS6870B	03/12/2019	ERS7955214	PT2022JC	HH205AC	Human	Malawi	ecoli	ST3580	42601_1_259	E. coli	18	LL18	SWARM	ST3580	Human stool		AF232
42601_1_286	SS6522E	16/01/2020	ERS7955367	PT4034GK	HH405VK	Human	Malawi	ecoli	ST131	42601_1_286	E. coli	4	LL4	SWARM	ST131	Human stool		AA734	IncFIBIncFII,rep_cluster_2232,
42601_1_290	SS6524A	16/01/2020	ERS7955371	PT4031MK	HH405VK	Human	Malawi	ecoli	ST131	42601_1_290	E. coli	4	LL4	SWARM	ST131	Human stool		AA734	IncFIBIncFII,rep_cluster_2232,
42601_1_3	SS3859C	05/11/2019	ERS7956983	PT2004NC	HH201IC	Human	Malawi	ecoli	ST636	42601_1_3	E. coli	140	LL140	SWARM	ST636	Human stool		AA142	rep_cluster_2350,
42601_1_338	SS6694B	18/02/2020	ERS7955642	PT40732K	HH420XK	Human	Malawi	ecoli	ST2852	42601_1_338	E. coli	18	LL18	SWARM	ST2852	Human stool	AC315
42601_1_341	SS66959	18/02/2020	ERS7955641	PT40740K	HH420XK	Human	Malawi	ecoli	ST3580	42601_1_341	E. coli	18	LL18	SWARM	ST3580	Human stool		AB595	rep_cluster_2335,
42601_1_345	SS6717T	18/02/2020	ERS7955730	PT4068XK	HH418LK	Human	Malawi	ecoli	ST224	42601_1_345	E. coli	88	LL88	SWARM	ST224	Human stool	AB192		IncFIA,IncFII,
42601_1_356	SS6706Z	18/02/2020	ERS7955737	PT40644K	HH417NK	Human	Malawi	ecoli	ST1421	42601_1_356	Shigella dysenteriae	62_603	LL62_603	SWARM	ST1421	Human stool	AC315
42601_1_38	SS6860F	03/12/2019	ERS7957019	PT0022EN	HH005QN	Human	Malawi	ecoli	ST2705	42601_1_38	E. coli	131	LL131	SWARM	ST2705	Human stool		AA316	IncFIA,
42601_1_43	SS35733	03/12/2019	ERS7957021	PT00282N	HH006ON	Human	Malawi	ecoli	ST131	42601_1_43	E. coli	4	LL4	SWARM	ST131	Human stool		AA171	IncFIB,IncFIIrep_cluster_2131,
42601_1_6	SS68495	03/12/2019	ERS7956985	PT2018BC	HH204CC	Human	Malawi	ecoli	ST131	42601_1_6	E. coli	4	LL4	SWARM	ST131	Human stool	AA474		IncFIArep_cluster_2131,
42601_1_76	SS6428A	05/03/2020	ERS7955835	PT0056VN	HH012SN	Human	Malawi	ecoli	ST131	42601_1_76	E. coli	4	LL4	SWARM	ST131	Human stool	AA747		IncFIA,IncFIB,IncFICIncQ1rep_cluster_2131,
42782_1_103	SS6275C	12/03/2020	ERS7955872	PT2081YC	HH220CC	Human	Malawi	ecoli	ST224	42782_1_103	E. coli	88	LL88	SWARM	ST224	Human stool	AA172		IncFIA,IncFIIIncFIB,IncFII,
42782_1_121	SS7447P	12/03/2020	ERS7955877	PT2086OC	HH221AC	Human	Malawi	ecoli	ST1722	42782_1_121	E. coli	190	LL190	SWARM	ST1722	Human stool		AB685	Col(MG828),
42782_1_125	SS6482Z	12/03/2020	ERS7955876	PT01058N	HH023MN	Human	Malawi	ecoli	ST38	42782_1_125	E. coli	20	LL20	SWARM	ST38	Human stool		AB054	rep_cluster_2335,
42782_1_151	SS6451C	10/03/2020	ERS7955883	PT0069LN	HH018GN	Human	Malawi	ecoli	ST131	42782_1_151	E. coli	25	LL25	SWARM	ST131	Human stool		AA337	IncFIA,
42782_1_153	SS6280I	10/03/2020	ERS7955885	PT2076SC	HH2180C	Human	Malawi	ecoli	ST1284	42782_1_153	E. coli	60	LL60	SWARM	ST1284	Human stool	AA474		rep_cluster_2401,
42782_1_161	SS64554	10/03/2020	ERS7955887	PT0062ZN	HH016KN	Human	Malawi	ecoli	ST167	42782_1_161	E. coli	5_1020_1339	LL5_1020_1339	SWARM	ST167	Human stool	AA172		IncFIA,IncFIIIncFIBIncFII,
42782_1_175	SS6444A	10/03/2020	ERS7955891	PT0074RN	HH019EN	Human	Malawi	ecoli	ST131	42782_1_175	E. coli	4	LL4	SWARM	ST131	Human stool	AA171		IncFIArep_cluster_2131,
42782_1_176	SS73194	10/03/2020	ERS7955892	PT2068SC	HH2164C	Human	Malawi	ecoli	ST617	42782_1_176	E. coli	60	LL60	SWARM	ST617	Human stool	AA324		IncFIA,IncFICIncFIA,IncFIIIncFIB,
42782_1_18	SS7038M	20/03/2020	ERS7955954	PT01074N	HH024KN	Human	Malawi	ecoli	ST656	42782_1_18	E. coli	5_1020_1339	LL5_1020_1339	SWARM	ST656	Human stool	AD094		rep_cluster_2350,rep_cluster_2370,
42782_1_198	SS61341	10/03/2020	ERS7955897	PT4089NK	HH411ZK	Human	Malawi	ecoli	ST1284	42782_1_198	E. coli	60	LL60	SWARM	ST1284	Human stool	AA474		rep_cluster_2401,
42782_1_205	SS61261	10/03/2020	ERS7955900	PT4085VK	HH4100K	Human	Malawi	ecoli	ST2141	42782_1_205	E. coli	584	LL_Other	SWARM	Other ST	Human stool	AA860
42782_1_211	SS61333	10/03/2020	ERS7955901	PT40900K	HH411ZK	Human	Malawi	ecoli	ST1284	42782_1_211	E. coli	60	LL60	SWARM	ST1284	Human stool	AA474		ColRI_rep_cluster_1857,rep_cluster_2401,
42782_1_220	SS64546	10/03/2020	ERS7955904	PT00610N	HH016KN	Human	Malawi	ecoli	ST2705	42782_1_220	E. coli	131	LL131	SWARM	ST2705	Human stool		AA316	IncFIA,IncFIB,
42782_1_227	SS64562	10/03/2020	ERS7955905	PT0064VN	HH016KN	Human	Malawi	ecoli	ST38	42782_1_227	E. coli	20	LL20	SWARM	ST38	Human stool	AC249		IncFIA,IncFICIncFIB,
42782_1_235	SS73178	10/03/2020	ERS7955907	PT2069QC	HH2164C	Human	Malawi	ecoli	ST1284	42782_1_235	E. coli	60	LL60	SWARM	ST1284	Human stool	AA474		rep_cluster_2401,
42782_1_236	SS6281G	10/03/2020	ERS7955908	PT2077QC	HH2180C	Human	Malawi	ecoli	ST1284	42782_1_236	E. coli	60	LL60	SWARM	ST1284	Human stool	AA474		ColRI_rep_cluster_1857,rep_cluster_2401,
42782_1_247	SS73186	10/03/2020	ERS7955911	PT2066WC	HH2164C	Human	Malawi	ecoli	ST1463	42782_1_247	E. coli	149	LL_Other	SWARM	Other ST	Human stool	AA175		IncFIBrep_cluster_2244,
42782_1_255	SS6283C	10/03/2020	ERS7955913	PT2078OC	HH2180C	Human	Malawi	ecoli	ST224	42782_1_255	E. coli	102	LL102	SWARM	ST224	Human stool	AC315		IncY,
42782_1_257	SS6135X	10/03/2020	ERS7955914	PT4087RK	HH411ZK	Human	Malawi	ecoli	ST1421	42782_1_257	Shigella dysenteriae	62_603	LL62_603	SWARM	ST1421	Human stool	AC315
42782_1_263	SS6129W	10/03/2020	ERS7955916	PT40812K	HH4100K	Human	Malawi	ecoli	ST48	42782_1_263	E. coli	46_799	LL46_799	SWARM	ST48	Human stool		AA147	rep_cluster_2401,
42782_1_270	SS6128Y	10/03/2020	ERS7955917	PT4083ZK	HH4100K	Human	Malawi	ecoli	ST1284	42782_1_270	E. coli	60	LL60	SWARM	ST1284	Human stool	AA474		rep_cluster_2401,
42782_1_279	SS6443C	10/03/2020	ERS7955921	PT0072VN	HH019EN	Human	Malawi	ecoli	ST206	42782_1_279	E. coli	41_1278_1328	LL41_1278_1328	SWARM	ST206	Human stool	AA749		IncFIB,
42782_1_285	SS6450E	10/03/2020	ERS7955922	PT0071XN	HH018GN	Human	Malawi	ecoli	ST1284	42782_1_285	E. coli	60	LL60	SWARM	ST1284	Human stool	AA474		rep_cluster_2401,
42782_1_346	SS70061	31/03/2020	ERS7956099	PT21351C	HH2156C	Human	Malawi	ecoli	ST38	42782_1_346	E. coli	20	LL20	SWARM	ST38	Human stool	AA887		IncFIB,
42782_1_37	SS6484V	12/03/2020	ERS7955986	PT0077LN	HH020SN	Human	Malawi	ecoli	ST38	42782_1_37	E. coli	20	LL20	SWARM	ST38	Human stool	AA887		IncFIB,
42782_1_52	SS64802	12/03/2020	ERS7955990	PT01082N	HH023MN	Human	Malawi	ecoli	ST38	42782_1_52	E. coli	20	LL20	SWARM	ST38	Human stool		AB054	rep_cluster_2335,
42782_1_57	SS6485T	12/03/2020	ERS7955991	PT0075PN	HH020SN	Human	Malawi	ecoli	ST6636	42782_1_57	E. coli	608	LL_Other	SWARM	Other ST	Human stool		AA747	IncFIB,
42782_1_63	SS6474Z	12/03/2020	ERS7955993	PT0103CN	HH022ON	Human	Malawi	ecoli	ST224	42782_1_63	E. coli	88	LL88	SWARM	ST224	Human stool	AA172		IncFIA,IncFIIIncFII,
42782_1_71	SS62778	12/03/2020	ERS7955995	PT2082WC	HH220CC	Human	Malawi	ecoli	ST224	42782_1_71	E. coli	88	LL88	SWARM	ST224	Human stool		AA172	IncFIA,IncFIIIncFIBIncFII,
42782_1_72	SS6276A	12/03/2020	ERS7955996	PT2083UC	HH220CC	Human	Malawi	ecoli	ST1598	42782_1_72	Shigella dysenteriae	854	LL_Other	SWARM	Other ST	Human stool	AA833		IncFIA,IncFIB,IncFIC,
42782_1_78	SS7449L	12/03/2020	ERS7955997	PT2085QC	HH221AC	Human	Malawi	ecoli	ST656	42782_1_78	E. coli	5_1020_1339	LL5_1020_1339	SWARM	ST656	Human stool		AA161	rep_cluster_2350,
42782_1_85	SS64730	12/03/2020	ERS7955999	PT0083PN	HH022ON	Human	Malawi	ecoli	ST656	42782_1_85	E. coli	5_1020_1339	LL5_1020_1339	SWARM	ST656	Human stool	AA735		rep_cluster_2350,
42782_1_88	SS64810	12/03/2020	ERS7956000	PT0104AN	HH023MN	Human	Malawi	ecoli	ST38	42782_1_88	E. coli	20	LL20	SWARM	ST38	Human stool		AB054	rep_cluster_2335,
42782_2_114	SS3620L	19/11/2019	ERS7955127	PT2013LC	HH203EC	Human	Malawi	ecoli	ST196	42782_2_114	E. coli	91	LL91	SWARM	ST196	Human stool		AA378	IncY,
42782_2_117	SS3159V	14/01/2020	ERS7955378	PT00354N	HH007MN	Human	Malawi	ecoli	ST1421	42782_2_117	Shigella dysenteriae	62_603	LL62_603	SWARM	ST1421	Human stool	AC315
42782_2_134	SS3630H	21/01/2020	ERS7955341	PT0038ZN	HH008KN	Human	Malawi	ecoli	ST206	42782_2_134	E. coli	41_1278_1328	LL41_1278_1328	SWARM	ST206	Human stool	AA749		IncFIB,
42782_2_268	SS3861O	05/11/2019	ERS7955269	PT2002RC	HH201IC	Human	Malawi	ecoli	ST636	42782_2_268	E. coli	140	LL140	SWARM	ST636	Human stool		AA142	rep_cluster_2350,
42782_2_282	SS3584Y	05/11/2019	ERS7955273	PT0001ON	HH001YN	Human	Malawi	ecoli	ST226	42782_2_282	E. coli	116	LL116	SWARM	ST226	Human stool	AA474		rep_cluster_2313,
42782_2_317	SS3204G	14/01/2020	ERS7955285	PT4025IK	HH404XK	Human	Malawi	ecoli	ST656	42782_2_317	E. coli	5_1020_1339	LL5_1020_1339	SWARM	ST656	Human stool	AD094		rep_cluster_2350,
42782_2_339	SS3205E	14/01/2020	ERS7955292	PT4028CK	HH404XK	Human	Malawi	ecoli	ST1303	42782_2_339	E. coli	1021_1299_1348	LL_Other	SWARM	Other ST	Human stool	AC315		rep_cluster_2350,
42782_2_345	SS69607	14/01/2020	ERS7955294	PT2033DC	HH2076C	Human	Malawi	ecoli	ST69	42782_2_345	E. coli	10	LL10	SWARM	ST69	Human stool	AC302		IncFIA,IncFIC,
42782_2_352	SS3113M	05/12/2019	ERS7955192	PT0022EN	HH005QN	Human	Malawi	ecoli	ST10	42782_2_352	E. coli	5_1020_1339	LL5_1020_1339	SWARM	ST10	Human stool		AA336	IncFIB,IncFII,IncI-gamma/K1,
42782_2_354	SS6958W	14/01/2020	ERS7955297	PT20359C	HH2076C	Human	Malawi	ecoli	ST226	42782_2_354	E. coli	116	LL116	SWARM	ST226	Human stool	AA474		IncI-gamma/K1,
42782_2_356	SS6957Y	14/01/2020	ERS7955298	PT2034BC	HH2076C	Human	Malawi	ecoli	ST167	42782_2_356	E. coli	5_1020_1339	LL5_1020_1339	SWARM	ST167	Human stool	AA172		IncFIA,IncFIIIncFIBIncFII,
42782_2_56	SS36293	21/01/2020	ERS7955321	PT00370N	HH008KN	Human	Malawi	ecoli	ST196	42782_2_56	E. coli	91	LL91	SWARM	ST196	Human stool		AA378	IncY,
42782_2_62	SS68487	03/12/2019	ERS7955113	PT2017DC	HH204CC	Human	Malawi	ecoli	ST131	42782_2_62	E. coli	4	LL4	SWARM	ST131	Human stool	AA171		IncFIAIncFIBrep_cluster_2131,
42782_2_78	SS36453	19/11/2019	ERS7955117	PT2015HC	HH203EC	Human	Malawi	ecoli	ST196	42782_2_78	E. coli	91	LL91	SWARM	ST196	Human stool		AA378	IncY,
42782_2_80	SS7393L	04/02/2020	ERS7955327	PT20551C	HH211EC	Human	Malawi	ecoli	ST206	42782_2_80	E. coli	41_1278_1328	LL41_1278_1328	SWARM	ST206	Human stool	AA749		IncFIB,
42782_2_98	SS36461	19/11/2019	ERS7955122	PT2014JC	HH203EC	Human	Malawi	ecoli	ST48	42782_2_98	E. coli	46_799	LL46_799	SWARM	ST48	Human stool	AA374		IncHI1B,
42782_4_250	SS3862M	05/11/2019	ERS7956844	PT2001TC	HH201IC	Human	Malawi	ecoli	ST23	42782_4_250	E. coli	12	LL12	SWARM	Other ST	Human stool	AB958		IncFIA,IncFICIncFIBrep_cluster_2244,
42782_4_256	SS3863K	05/11/2019	ERS7956984	PT2003PC	HH201IC	Human	Malawi	ecoli	ST636	42782_4_256	E. coli	140	LL140	SWARM	ST636	Human stool		AA142	rep_cluster_2350,
42782_4_261	SS3860Q	05/11/2019	ERS7956986	PT2005LC	HH201IC	Human	Malawi	ecoli	ST224	42782_4_261	E. coli	102	LL102	SWARM	ST224	Human stool	AC315
42782_4_342	SS68591	03/12/2019	ERS7957016	PT0021GN	HH005QN	Human	Malawi	ecoli	ST1049	42782_4_342	E. coli	11	LL11	SWARM	ST1049	Human stool	AA738
42782_4_352	SS3578U	03/12/2019	ERS7957022	PT00290N	HH006ON	Human	Malawi	ecoli	ST131	42782_4_352	E. coli	4	LL4	SWARM	ST131	Human stool		AA171	IncFIAIncFIB,IncFII,
42782_1_195	SE66182	10/03/2020	ERS7955896	NA	HH4100K	Environment	Malawi	ecoli	ST1284	42782_1_195	E. coli	60	LL60	SWARM	ST1284	Other	AA474		rep_cluster_2401,
42782_2_44	SE7311O	21/01/2020	ERS7955317	NA	HH008KN	Environment	Malawi	ecoli	ST4450	42782_2_44	E. coli	388	LL_Other	SWARM	Other ST	Other		AA376	IncY,
42153_1_225	SE62974	11/02/2020	ERS7955703	NA	HH011UN	Environment	Malawi	ecoli	ST58	42153_1_225	E. coli	11	LL11	SWARM	ST58	Other	AA179		IncFIA,IncFIC,
42782_1_183	SE66238	10/03/2020	ERS7955893	NA	HH411ZK	Environment	Malawi	ecoli	ST1284	42782_1_183	E. coli	60	LL60	SWARM	ST1284	Other	AA474		rep_cluster_2401,
42782_1_191	SE66174	10/03/2020	ERS7955894	NA	HH4100K	Environment	Malawi	ecoli	ST1284	42782_1_191	E. coli	60	LL60	SWARM	ST1284	Other	AA474		rep_cluster_2401,
42782_1_213	SE6621C	10/03/2020	ERS7955902	NA	HH411ZK	Environment	Malawi	ecoli	ST1284	42782_1_213	E. coli	60	LL60	SWARM	ST1284	Other	AA474		rep_cluster_2401,
42782_1_278	SE6852J	10/03/2020	ERS7955920	NA	HH019EN	Environment	Malawi	ecoli	ST1081	42782_1_278	E. coli	133_1030	LL_Other	SWARM	Other ST	Other		AA887	IncFIB,
42782_2_132	SE7313K	21/01/2020	ERS7955342	NA	HH008KN	Environment	Malawi	ecoli	ST4450	42782_2_132	E. coli	388	LL_Other	SWARM	Other ST	Other		AA376	IncY,
42782_2_351	SE6104H	14/01/2020	ERS7955296	NA	HH2076C	Environment	Malawi	ecoli	ST131	42782_2_351	E. coli	4	LL4	SWARM	ST131	Other		AA734	IncFIB,IncFII,rep_cluster_2232,
42782_2_92	SE39846	16/01/2020	ERS7955372	NA	HH405VK	Environment	Malawi	ecoli	ST542	42782_2_92	E. coli	103_1312	LL_Other	SWARM	Other ST	Other		novel_1b94c3fdc40e2f2316a0d18ad62578eb
42782_1_2	SW65598	31/03/2020	ERS7956104	NA	HH014ON	Environment	Malawi	ecoli	ST2852	42782_1_2	E. coli	18	LL18	SWARM	ST2852	Other water	AC315		IncY,
42782_1_80	SW64225	12/03/2020	ERS7955998	NA	HH020SN	Environment	Malawi	ecoli	ST131	42782_1_80	E. coli	4	LL4	SWARM	ST131	Other water		AA378	IncY,
42782_2_314	SW6128H	14/01/2020	ERS7955284	NA	HH404XK	Environment	Malawi	ecoli	ST3580	42782_2_314	E. coli	18	LL18	SWARM	ST3580	Rinse water		AA734	IncFIB,rep_cluster_2232,
42153_1_202	SW37825	11/02/2020	ERS7955695	NA	HH011UN	Environment	Malawi	ecoli	ST3580	42153_1_202	E. coli	18	LL18	SWARM	ST3580	River Water		AB595	rep_cluster_2335,
42153_1_266	SW3682D	04/02/2020	ERS7955549	NA	HH211EC	Environment	Malawi	ecoli	ST167	42153_1_266	E. coli	5_1020_1339	LL5_1020_1339	SWARM	ST167	River Water	AA172		IncFIA,IncFIIIncFIBIncFII,
42153_1_298	SW37665	11/02/2020	ERS7955721	NA	HH210GC	Environment	Malawi	ecoli	ST226	42153_1_298	E. coli	116	LL116	SWARM	ST226	River Water	AA474		IncI-gamma/K1,
42153_2_123	SW71185	03/12/2019	ERS7954856	NA	HH204CC	Environment	Malawi	ecoli	ST219	42153_2_123	E. coli	256	LL_Other	SWARM	Other ST	River Water	AB718
42153_2_321	SW7107B	03/12/2019	ERS7954904	NA	HH205AC	Environment	Malawi	ecoli	ST757	42153_2_321	E. coli	1334	LL_Other	SWARM	Other ST	River Water	AC314		IncK2/Z,
42601_1_104	SW6356U	05/03/2020	ERS7955849	NA	HH212CC	Environment	Malawi	ecoli	ST131	42601_1_104	E. coli	4	LL4	SWARM	ST131	River Water	AA747		IncFIA,IncFIB,IncFICIncQ1rep_cluster_2131,
42782_1_131	SW64233	12/03/2020	ERS7955878	NA	HH024KN	Environment	Malawi	ecoli	ST189	42782_1_131	E. coli	35	LL35	SWARM	Other ST	River Water	AA738		IncHI2Arep_cluster_1088,
42782_1_136	SW64153	12/03/2020	ERS7955880	NA	HH023MN	Environment	Malawi	ecoli	ST38	42782_1_136	E. coli	20	LL20	SWARM	ST38	River Water		AB054	rep_cluster_2335,
42782_1_15	SW6558A	31/03/2020	ERS7956107	NA	HH014ON	Environment	Malawi	ecoli	ST167	42782_1_15	E. coli	5_1020_1339	LL5_1020_1339	SWARM	ST167	River Water	AA336		IncFIBIncFII,
42782_1_167	SW6379G	10/03/2020	ERS7955889	NA	HH019EN	Environment	Malawi	ecoli	ST617	42782_1_167	E. coli	60	LL60	SWARM	ST617	River Water	AA324		IncFIAIncFIA,IncFICIncFIA,IncFIIIncFIB,
42782_1_251	SW6371W	10/03/2020	ERS7955912	NA	HH2164C	Environment	Malawi	ecoli	ST34	42782_1_251	E. coli	5_1020_1339	LL5_1020_1339	SWARM	ST34	River Water	AC315		IncFIA,
42782_1_347	SW6447O	31/03/2020	ERS7956100	NA	HH2156C	Environment	Malawi	ecoli	ST1722	42782_1_347	E. coli	190	LL190	SWARM	ST1722	River Water
42782_1_352	SW6393K	31/03/2020	ERS7956101	NA	HH2148C	Environment	Malawi	ecoli	ST617	42782_1_352	E. coli	60	LL60	SWARM	ST617	River Water	AA324		IncFIAIncFIA,IncFICIncFIB,
42782_2_31	SW7106D	03/12/2019	ERS7955105	NA	HH205AC	Environment	Malawi	ecoli	ST1049	42782_2_31	E. coli	11	LL11	SWARM	ST1049	River Water	AA738
42782_2_348	SW3609V	14/01/2020	ERS7955295	NA	HH007MN	Environment	Malawi	ecoli	ST44	42782_2_348	E. coli	223	LL223	SWARM	ST44	River Water	AA405		IncFIAIncFIA,IncFICIncFIB,
42782_2_43	SW7101N	03/12/2019	ERS7955206	NA	HH2068C	Environment	Malawi	ecoli	ST656	42782_2_43	E. coli	5_1020_1339	LL5_1020_1339	SWARM	ST656	River Water	AA735		rep_cluster_2350,
42782_2_48	SW3617V	21/01/2020	ERS7955319	NA	HH008KN	Environment	Malawi	ecoli	ST167	42782_2_48	E. coli	5_1020_1339	LL5_1020_1339	SWARM	ST167	River Water	AA336		IncFIBIncFII,
42782_2_55	SW7130D	05/12/2019	ERS7955209	NA	HH005QN	Environment	Malawi	ecoli	ST315	42782_2_55	E. coli	20	LL20	SWARM	ST315	River Water		AA734	IncFIBIncFII,rep_cluster_2232,
42782_2_86	SW35324	19/11/2019	ERS7955119	NA	HH003UN	Environment	Malawi	ecoli	ST131	42782_2_86	E. coli	4	LL4	SWARM	ST131	River Water		AA378	IncY,
43416_1_1	SW7112H	03/12/2019	ERS7955103	NA	HH006ON	Environment	Malawi	ecoli	ST1193	43416_1_1	E. coli	15	LL15	SWARM	ST1193	River Water		AA352	IncFIBIncFIIIncQ1rep_cluster_2131,
42153_1_145	SW6358Q	05/03/2020	ERS7955850	NA	HH212CC	Environment	Malawi	ecoli	ST2171	42153_1_145	E. coli	432	LL432	SWARM	ST2171	Stored household water	AA734		IncFIB,
42153_1_205	SW37841	11/02/2020	ERS7955698	NA	HH011UN	Environment	Malawi	ecoli	ST315	42153_1_205	E. coli	20	LL20	SWARM	ST315	Stored household water		AA734	IncFIBIncFII,rep_cluster_2232,
42153_2_295	SW7121F	03/12/2019	ERS7954896	NA	HH204CC	Environment	Malawi	ecoli	ST131	42153_2_295	E. coli	4	LL4	SWARM	ST131	Stored household water		AA171	IncFIAIncFIBrep_cluster_2131,
42153_2_296	SW7120H	03/12/2019	ERS7955093	NA	HH204CC	Environment	Malawi	ecoli	ST131	42153_2_296	E. coli	4	LL4	SWARM	ST131	Stored household water	AA171		IncFIAIncFIBrep_cluster_2131,
42601_1_72	SW6363W	05/03/2020	ERS7955834	NA	HH012SN	Environment	Malawi	ecoli	ST5869	42601_1_72	E. coli	1407	LL1407	SWARM	ST5869	Stored household water	AA941		IncY,
42782_1_101	SW64161	12/03/2020	ERS7955871	NA	HH023MN	Environment	Malawi	ecoli	ST38	42782_1_101	E. coli	20	LL20	SWARM	ST38	Stored household water		AB054	rep_cluster_2335,
42782_1_137	SW6409X	12/03/2020	ERS7955881	NA	HH022ON	Environment	Malawi	ecoli	ST131	42782_1_137	E. coli	4	LL4	SWARM	ST131	Stored household water	AA171		rep_cluster_2401,
42782_1_144	SW64081	12/03/2020	ERS7955884	NA	HH022ON	Environment	Malawi	ecoli	ST1284	42782_1_144	E. coli	60	LL60	SWARM	ST1284	Stored household water	AA474		rep_cluster_2401,
42782_1_43	SW64137	12/03/2020	ERS7955987	NA	HH021QN	Environment	Malawi	ecoli	ST38	42782_1_43	E. coli	20	LL20	SWARM	ST38	Stored household water		AB054	rep_cluster_2335,
42782_1_50	SW6417X	12/03/2020	ERS7955989	NA	HH023MN	Environment	Malawi	ecoli	ST38	42782_1_50	E. coli	20	LL20	SWARM	ST38	Stored household water		AB054	rep_cluster_2335,
42782_2_311	SW6127J	14/01/2020	ERS7955283	NA	HH404XK	Environment	Malawi	ecoli	ST3580	42782_2_311	E. coli	18	LL18	SWARM	ST3580	Stored household water		AA734	IncFIBrep_cluster_2232,
42782_2_6	SW36300	14/01/2020	ERS7955300	NA	HH2076C	Environment	Malawi	ecoli	ST1421	42782_2_6	Shigella dysenteriae	62_603	LL62_603	SWARM	ST1421	Stored household water	AC315
42782_2_73	SW3631Z	14/01/2020	ERS7955366	NA	HH2076C	Environment	Malawi	ecoli	ST131	42782_2_73	E. coli	4	LL4	SWARM	ST131	Stored household water		AA734	IncFIB,IncFII,rep_cluster_2232,
42601_1_121	SE66166	10/03/2020	ERS7955899	NA	HH4100K	Environment	Malawi	ecoli	ST1284	42601_1_121	E. coli	60	LL60	SWARM	ST1284	Toilet wall	AA474		rep_cluster_2401,
42782_1_228	SF36910	10/03/2020	ERS7955906	NA	HH018GN	Environment	Malawi	ecoli	ST1727	42782_1_228	E. coli	91	LL91	SWARM	ST1727	Vegetables	AA738		IncHI2A,rep_cluster_1088,rep_cluster_2335,
42782_1_243	SF3689P	10/03/2020	ERS7955909	NA	HH019EN	Environment	Malawi	ecoli	ST131	42782_1_243	E. coli	4	LL4	SWARM	ST131	Vegetables		AA337	IncFIA,IncFICIncFIBrep_cluster_2131,
42782_2_295	SF3163B	13/02/2020	ERS7955430	NA	HH409NK	Environment	Malawi	ecoli	ST206	42782_2_295	E. coli	41_1278_1328	LL41_1278_1328	SWARM	ST206	Vegetables	AA749
41330_8_100	AS257230H	26/03/2021	ERS7803649		HH257043H	Animal	Uganda	ecoli	ST354	41330_8_100	E. coli	76	LL_Other	SWARU	Other ST	Animal stool		AA174	IncFIBIncFII,
41330_8_122	AS257240H	01/04/2021	ERS7803654		HH257037H	Animal	Uganda	ecoli	ST1431	41330_8_122	E. coli	18	LL18	SWARU	Other ST	Animal stool	AC315		IncY,
41330_8_195	AS257281H	21/05/2021	ERS7803955		HH257036H	Animal	Uganda	ecoli	ST5909	41330_8_195	E. coli	46_799	LL46_799	SWARU	ST5909	Animal stool	AA374		IncHI1B,
41330_8_202	AS257231H	26/03/2021	ERS7803699		HH257043H	Animal	Uganda	ecoli	ST2178	41330_8_202	Shigella sonnei	573	LL_Other	SWARU	Other ST	Animal stool	AB233		IncX1,
41330_8_203	SS257467H	26/03/2021	ERS7803700	PT257167H	HH257045H	Animal	Uganda	ecoli	ST10	41330_8_203	E. coli	5_1020_1339	LL5_1020_1339	SWARU	ST10	Animal stool		AA337	IncFIA,IncFIB,
41330_8_211	AS257241H	01/04/2021	ERS7803701		HH257037H	Animal	Uganda	ecoli	ST1286	41330_8_211	E. coli	28_753_1253	LL28_753_1253	SWARU	Other ST	Animal stool	AA474		rep_cluster_2392,
41330_8_224	AS257341H	04/06/2021	ERS7803709		HH257038H	Animal	Uganda	ecoli	Uknown	41330_8_224	E. coli	31	LL31	SWARU	Uknown	Animal stool		AA172	IncFIA,IncFII,IncFIIIncFIB,
41330_8_225	AS257249H	09/04/2021	ERS7803969		HH257049H	Animal	Uganda	ecoli	ST155	41330_8_225	E. coli	11	LL11	SWARU	ST155	Animal stool	AB957		IncHI1B,
41330_8_227	AS257282H	28/05/2021	ERS7803971		HH257037H	Animal	Uganda	ecoli	ST3580	41330_8_227	E. coli	18	LL18	SWARU	ST3580	Animal stool	AC315		IncY,
41330_8_248	AS257247H	09/04/2021	ERS7803986		HH257049H	Animal	Uganda	ecoli	ST973	41330_8_248	E. coli	123	LL_Other	SWARU	Other ST	Animal stool	AA374		IncHI1B,IncYIncQ1IncX1,
41330_8_256	AS257232H	26/03/2021	ERS7803717	PT257162H	HH257044H	Animal	Uganda	ecoli	ST218	41330_8_256	E. coli	164	LL_Other	SWARU	Other ST	Animal stool	AC315		rep_cluster_2373,
41330_8_277	AS257236H	26/03/2021	ERS7803724		HH257036H	Animal	Uganda	ecoli	Uknown	41330_8_277	E. coli	443	LL_Other	SWARU	Uknown	Animal stool	AA860		rep_cluster_2244,
41330_8_3	AS257489H	NA	ERS7804017	NA	NA	Animal	Uganda	ecoli	ST2852	41330_8_3	E. coli	18	LL18	SWARU	ST2852	Animal stool	AC315		IncY,
41330_8_6	AS257283H	28/05/2021	ERS7804018		HH257037H	Animal	Uganda	ecoli	ST394	41330_8_6	E. coli	67	LL67	SWARU	ST394	Animal stool		AA474	IncI-gamma/K1,
41330_8_91	AS257305H	09/07/2021	ERS7803644		HH257048H	Animal	Uganda	ecoli	ST131	41330_8_91	E. coli	25	LL25	SWARU	ST131	Animal stool	AA747		IncFIA,IncFIBrep_cluster_2131,
41439_1_101	AS257032H	NA	ERS7803554	NA	NA	Animal	Uganda	ecoli	ST10	41439_1_101	E. coli	5_1020_1339	LL5_1020_1339	SWARU	ST10	Animal stool	AC315
41439_1_200	AS257409H	22/01/2021	ERS7803679		HH257018H	Animal	Uganda	ecoli	ST973	41439_1_200	E. coli	123	LL_Other	SWARU	Other ST	Animal stool	AA374		IncHI1B,IncYIncQ1IncX1,
41439_1_205	AS257252H	09/04/2021	ERS7803965		HH257040H	Animal	Uganda	ecoli	ST685	41439_1_205	Shigella sonnei	1247	LL_Other	SWARU	Other ST	Animal stool		AG294
41439_1_230	SS257498H	09/04/2021	ERS7803582		HH257048H	Animal	Uganda	ecoli	ST1193	41439_1_230	E. coli	15	LL15	SWARU	ST1193	Animal stool	AA474		IncFIB,rep_cluster_2131IncFII,
41439_1_27	SS257481H	02/04/2021	ERS7803613		HH257047H	Animal	Uganda	ecoli	ST394	41439_1_27	E. coli	67	LL67	SWARU	ST394	Animal stool	AC314		rep_cluster_2350,
41439_1_271	AS257248H	09/04/2021	ERS7804015		HH257049H	Animal	Uganda	ecoli	ST206	41439_1_271	E. coli	41_1278_1328	LL41_1278_1328	SWARU	ST206	Animal stool	AC305		IncX2,
41439_1_272	AS257258K	NA	ERS7803503	NA	NA	Animal	Uganda	ecoli	ST3076	41439_1_272	E. coli	372	LL_Other	SWARU	Other ST	Animal stool	AC315		IncY,
41439_1_274	AS257250H	12/03/2021	ERS7804016		HH257039H	Animal	Uganda	ecoli	ST5614	41439_1_274	E. coli	251	LL_Other	SWARU	Other ST	Animal stool	AD312		rep_cluster_2350,
41439_1_287	AS257237H	26/03/2021	ERS7803603	PT257132H	HH257036H	Animal	Uganda	ecoli	ST155	41439_1_287	E. coli	11	LL11	SWARU	ST155	Animal stool	AA374		IncHI1B,
41439_1_7	AS257244H	09/04/2021	ERS7803515		HH257048H	Animal	Uganda	ecoli	ST69	41439_1_7	E. coli	10	LL10	SWARU	ST69	Animal stool	AC314		IncY,
41439_1_77	AS257298H	16/04/2021	ERS7804052		HH257041H	Animal	Uganda	ecoli	ST88	41439_1_77	E. coli	12	LL12	SWARU	Other ST	Animal stool	AA324		IncFIAIncFIA,IncFICIncFIBIncQ1,
42153_1_111	SS6723X	20/02/2020	ERS7955627	NA	HH438DK	Animal	Malawi	ecoli	ST1421	42153_1_111	Shigella dysenteriae	62_603	LL62_603	SWARM	ST1421	Animal stool	AC315		ColRI_rep_cluster_1987,rep_cluster_2335,
42153_1_141	SS6610E	30/01/2020	ERS7955515	NA	HH407RK	Animal	Malawi	ecoli	ST167	42153_1_141	E. coli	5_1020_1339	LL5_1020_1339	SWARM	ST167	Animal stool	AA172		IncFIBIncFII,
42153_1_216	SS63005	20/02/2020	ERS7955741	NA	HH052CN	Animal	Malawi	ecoli	ST3580	42153_1_216	E. coli	18	LL18	SWARM	ST3580	Animal stool		AB595	rep_cluster_2335,
42153_1_295	SS6056Y	23/02/2020	ERS7955766	NA	HH441NK	Animal	Malawi	ecoli	ST206	42153_1_295	E. coli	41_1278_1328	LL41_1278_1328	SWARM	ST206	Animal stool	AA749		IncFIB,
42153_2_1	SS1020R	30/04/2019	ERS7954727	NA	HH201IC	Animal	Malawi	ecoli	ST517	42153_2_1	E. coli	18	LL18	SWARM	Other ST	Animal stool	AC314		rep_cluster_2350,
42153_2_238	SS4096D	14/11/2019	ERS7954979	NA	HH435JK	Animal	Malawi	ecoli	ST224	42153_2_238	E. coli	88	LL88	SWARM	ST224	Animal stool	AB190		IncFIA,IncFIIIncFII,
42153_2_262	SS3631F	12/12/2019	ERS7954891	NA	HH220CC	Animal	Malawi	ecoli	ST2705	42153_2_262	E. coli	131	LL131	SWARM	ST2705	Animal stool	AA887		IncHI1BIncY,
42153_2_319	SS4061Z	03/10/2019	ERS7955001	NA	HH012SN	Animal	Malawi	ecoli	ST752	42153_2_319	E. coli	5_1020_1339	LL5_1020_1339	SWARM	Other ST	Animal stool	AA738		IncFIA,
42153_2_320	SS1319Q	05/09/2019	ERS7954811	NA	HH408PK	Animal	Malawi	ecoli	ST2705	42153_2_320	E. coli	131	LL131	SWARM	ST2705	Animal stool	AA887		IncHI1BIncY,
42153_2_354	SS8881A	18/08/2020	ERS7954916	NA	HH435JK	Animal	Malawi	ecoli	ST3489	42153_2_354	E. coli	580	LL580	SWARM	ST3489	Animal stool		AA376	IncY,
42601_1_200	SS71101	07/04/2020	ERS7956115	NA	HH228XC	Animal	Malawi	ecoli	ST224	42601_1_200	E. coli	88	LL88	SWARM	ST224	Animal stool	AB180		IncFIA,IncFIIIncFIBIncFII,
42601_1_267	SS89388	28/08/2020	ERS7956402	NA	HH461FK	Animal	Malawi	ecoli	ST2705	42601_1_267	E. coli	131	LL131	SWARM	ST2705	Animal stool	AA887		IncHI1B,IncY,
42601_1_317	SS6598B	28/01/2020	ERS7955536	NA	HH406TK	Animal	Malawi	ecoli	ST3580	42601_1_317	E. coli	18	LL18	SWARM	ST3580	Animal stool		AB595	rep_cluster_2335,
42601_1_56	SS6077O	27/02/2020	ERS7955821	NA	HH460HK	Animal	Malawi	ecoli	ST48	42601_1_56	E. coli	46_799	LL46_799	SWARM	ST48	Animal stool
42756_3_177	SS257498H	09/04/2021	ERS8286202		HH257048H	Animal	Uganda	ecoli	Uknown	42756_3_177	E. coli	302_1077	LL_Other	SWARU	Uknown	Animal stool	AC315		rep_cluster_2335,
42782_1_117	SS69359	12/03/2020	ERS7955875	NA	HH220CC	Animal	Malawi	ecoli	ST224	42782_1_117	E. coli	88	LL88	SWARM	ST224	Animal stool	AC042
42782_1_128	SS85295	11/09/2020	ERS7956212	NA	HH452HK	Animal	Malawi	ecoli	ST617	42782_1_128	E. coli	60	LL60	SWARM	ST617	Animal stool	AC302		IncFIAIncFIA,IncFICIncFIB,
42782_1_130	SS75210	27/07/2020	ERS7956138	NA	HH2324C	Animal	Malawi	ecoli	ST206	42782_1_130	E. coli	41_1278_1328	LL41_1278_1328	SWARM	ST206	Animal stool	AA749		IncFIB,
42782_1_138	SS8530J	11/09/2020	ERS7956215	NA	HH452HK	Animal	Malawi	ecoli	ST206	42782_1_138	E. coli	41_1278_1328	LL41_1278_1328	SWARM	ST206	Animal stool	AA749		IncFIB,
42782_1_148	SS7189T	23/07/2020	ERS7956142	NA	HH426LK	Animal	Malawi	ecoli	ST131	42782_1_148	E. coli	25	LL25	SWARM	ST131	Animal stool	AA171		IncFIAIncFIA,IncFIIIncFIBrep_cluster_2131,
42782_1_156	SS7509T	27/07/2020	ERS7956144	NA	HH032KN	Animal	Malawi	ecoli	ST224	42782_1_156	E. coli	88	LL88	SWARM	ST224	Animal stool	AA172		IncFIA,IncFIIIncFII,
42782_1_201	SS7188V	23/07/2020	ERS7956279	NA	HH426LK	Animal	Malawi	ecoli	ST1421	42782_1_201	Shigella dysenteriae	62_603	LL62_603	SWARM	ST1421	Animal stool	AC315
42782_1_22	SS8988P	03/09/2020	ERS7956186	NA	HH4569K	Animal	Malawi	ecoli	ST3489	42782_1_22	E. coli	580	LL580	SWARM	ST3489	Animal stool		AA314	IncFII,IncI-gamma/K1,
42782_1_242	SS7210U	28/07/2020	ERS7956245	NA	HH4657K	Animal	Malawi	ecoli	ST206	42782_1_242	E. coli	41_1278_1328	LL41_1278_1328	SWARM	ST206	Animal stool	AA749		IncFIB,
42782_1_296	SS7212Q	28/07/2020	ERS7956159	NA	HH461FK	Animal	Malawi	ecoli	ST3489	42782_1_296	E. coli	580	LL580	SWARM	ST3489	Animal stool		AA376	IncY,
42782_1_324	SS7208I	28/07/2020	ERS7956169	NA	HH4657K	Animal	Malawi	ecoli	ST2705	42782_1_324	E. coli	131	LL131	SWARM	ST2705	Animal stool	AA887		IncHI1B,IncY,
42782_1_339	SS6151X	17/03/2020	ERS7955944	NA	HH4657K	Animal	Malawi	ecoli	ST3580	42782_1_339	E. coli	18	LL18	SWARM	ST3580	Animal stool		AA372	IncI2,
42782_1_348	SS76719	03/09/2020	ERS7956177	NA	HH059ZN	Animal	Malawi	ecoli	ST1585	42782_1_348	E. coli	5_1020_1339	LL5_1020_1339	SWARM	Other ST	Animal stool		AA176	IncFIBIncFIC,rep_cluster_2232IncQ1,
42782_1_39	SS62301	07/04/2020	ERS7956113	NA	HH413VK	Animal	Malawi	ecoli	ST3489	42782_1_39	E. coli	580	LL580	SWARM	ST3489	Animal stool		AA376	IncY,
42782_1_53	SS6466Z	07/04/2020	ERS7956118	NA	HH026GN	Animal	Malawi	ecoli	Uknown	42782_1_53	E. coli	5_1020_1339	LL5_1020_1339	SWARM	Uknown	Animal stool		AA161	rep_cluster_2350,
42782_1_82	SS8381D	10/09/2020	ERS7956200	NA	HH052CN	Animal	Malawi	ecoli	ST10	42782_1_82	E. coli	5_1020_1339	LL5_1020_1339	SWARM	ST10	Animal stool		AA336	IncFIB,IncFII,IncI-gamma/K1,
42782_2_115	SS4163N	15/10/2019	ERS7955227	NA	HH228XC	Animal	Malawi	ecoli	ST38	42782_2_115	E. coli	20	LL20	SWARM	ST38	Animal stool	AA887		IncFIB,
42782_2_116	SS65426	21/01/2020	ERS7955336	NA	HH439BK	Animal	Malawi	ecoli	Uknown	42782_2_116	E. coli	11	LL11	SWARM	Uknown	Animal stool		AA123	ColRI_rep_cluster_1987,
42782_2_136	SS3787C	19/09/2019	ERS7955135	NA	HH4100K	Animal	Malawi	ecoli	ST1421	42782_2_136	Shigella dysenteriae	62_603	LL62_603	SWARM	ST1421	Animal stool	AC315		ColRI_rep_cluster_1987,
42782_2_152	SS7491H	23/01/2020	ERS7955345	NA	HH244XC	Animal	Malawi	ecoli	ST224	42782_2_152	E. coli	88	LL88	SWARM	ST224	Animal stool	AA172		IncFIA,IncFIIIncFII,
42782_2_209	SS6554Z	23/01/2020	ERS7955459	NA	HH441NK	Animal	Malawi	ecoli	ST2705	42782_2_209	E. coli	131	LL131	SWARM	ST2705	Animal stool	AA887		IncHI1BIncY,
42782_2_49	SS6983U	16/01/2020	ERS7955359	NA	HH228XC	Animal	Malawi	ecoli	ST10	42782_2_49	E. coli	5_1020_1339	LL5_1020_1339	SWARM	ST10	Animal stool		AC305	IncX2,rep_cluster_2335,
42782_3_100	SS8599E	22/09/2020	ERS7956646	NA	HH4577K	Animal	Malawi	ecoli	ST131	42782_3_100	E. coli	25	LL25	SWARM	ST131	Animal stool		AA337	IncFIAIncFIBrep_cluster_2131,
42782_3_103	SS76655	03/09/2020	ERS7956516	NA	HH0572N	Animal	Malawi	ecoli	ST2705	42782_3_103	E. coli	131	LL131	SWARM	ST2705	Animal stool	AA887		IncHI1BIncY,
42782_3_120	SS83935	13/10/2020	ERS7956567	NA	HH0820N	Animal	Malawi	ecoli	ST3580	42782_3_120	E. coli	18	LL18	SWARM	ST3580	Animal stool		AA336	IncFIA,IncFII,
42782_3_147	SS8281L	11/08/2020	ERS7956327	NA	HH033IN	Animal	Malawi	ecoli	ST206	42782_3_147	E. coli	41_1278_1328	LL41_1278_1328	SWARM	ST206	Animal stool	AA749		IncFIB,
42782_3_153	SS8977V	02/09/2020	ERS7956530	NA	HH446DK	Animal	Malawi	ecoli	ST196	42782_3_153	E. coli	91	LL91	SWARM	ST196	Animal stool		AA378	IncY,
42782_3_158	SS8976X	02/09/2020	ERS7956531	NA	HH446DK	Animal	Malawi	ecoli	ST196	42782_3_158	E. coli	91	LL91	SWARM	ST196	Animal stool		AA378	IncY,
42782_3_169	SS8411X	13/10/2020	ERS7956434	NA	HH098LN	Animal	Malawi	ecoli	ST167	42782_3_169	E. coli	5_1020_1339	LL5_1020_1339	SWARM	ST167	Animal stool	AA172		IncFIA,IncFIIIncFIBIncFII,
42782_3_174	SS8403X	13/10/2020	ERS7956435	NA	HH076XN	Animal	Malawi	ecoli	ST2705	42782_3_174	E. coli	131	LL131	SWARM	ST2705	Animal stool	AA887		IncHI1BIncY,
42782_3_226	SS76727	08/09/2020	ERS7956548	NA	HH249NC	Animal	Malawi	ecoli	ST219	42782_3_226	E. coli	256	LL_Other	SWARM	Other ST	Animal stool	AF098		IncFIA,
42782_3_227	SS8088N	17/11/2020	ERS7956695	NA	HH280PC	Animal	Malawi	ecoli	ST10	42782_3_227	E. coli	5_1020_1339	LL5_1020_1339	SWARM	ST10	Animal stool
42782_3_236	SS8929A	28/08/2020	ERS7956455	NA	HH4657K	Animal	Malawi	ecoli	ST69	42782_3_236	E. coli	10	LL10	SWARM	ST69	Animal stool	AC302		IncFIA,IncFIC,
42782_3_24	SS7211S	28/07/2020	ERS7956265	NA	HH461FK	Animal	Malawi	ecoli	ST2325	42782_3_24	E. coli	156	LL_Other	SWARM	Other ST	Animal stool	AA887
42782_3_247	SS8850O	13/08/2020	ERS7956355	NA	HH450LK	Animal	Malawi	ecoli	ST131	42782_3_247	E. coli	4	LL4	SWARM	ST131	Animal stool	AA171		IncFIAIncFIA,IncFIIIncFIBrep_cluster_2131,
42782_3_248	SS8834O	13/08/2020	ERS7956356	NA	HH415RK	Animal	Malawi	ecoli	ST1421	42782_3_248	Shigella dysenteriae	62_603	LL62_603	SWARM	ST1421	Animal stool	AC315
42782_3_252	SS8507H	08/09/2020	ERS7956555	NA	HH4593K	Animal	Malawi	ecoli	ST3489	42782_3_252	E. coli	580	LL580	SWARM	ST3489	Animal stool		AA376	IncY,
42782_3_253	SS8928C	28/08/2020	ERS7956459	NA	HH4657K	Animal	Malawi	ecoli	ST206	42782_3_253	E. coli	41_1278_1328	LL41_1278_1328	SWARM	ST206	Animal stool	AA749		IncFIB,
42782_3_258	SS89476	28/08/2020	ERS7956460	NA	HH4649K	Animal	Malawi	ecoli	ST206	42782_3_258	E. coli	41_1278_1328	LL41_1278_1328	SWARM	ST206	Animal stool	AA749		IncFIB,
42782_3_278	SS98612	02/12/2020	ERS7956707	NA	HH497SK	Animal	Malawi	ecoli	ST69	42782_3_278	E. coli	10	LL10	SWARM	ST69	Animal stool	AA338		IncFIA,IncFIC,
42782_3_310	SS8899R	20/08/2020	ERS7956376	NA	HH454DK	Animal	Malawi	ecoli	ST1421	42782_3_310	Shigella dysenteriae	62_603	LL62_603	SWARM	ST1421	Animal stool	AC315
42782_3_318	SS7629D	25/08/2020	ERS7956479	NA	HH052CN	Animal	Malawi	ecoli	ST5824	42782_3_318	E. coli	5_1020_1339	LL5_1020_1339	SWARM	ST5824	Animal stool		AA147	rep_cluster_2401,
42782_3_32	SS8254R	28/07/2020	ERS7956268	NA	HH0476N	Animal	Malawi	ecoli	ST44	42782_3_32	E. coli	223	LL223	SWARM	ST44	Animal stool	AA324		rep_cluster_2350,
42782_3_33	SS85711	17/09/2020	ERS7956625	NA	HH4657K	Animal	Malawi	ecoli	ST1196	42782_3_33	E. coli	106	LL106	SWARM	ST1196	Animal stool		AB193	IncR,
42782_3_337	SS8580X	17/09/2020	ERS7956614	NA	HH461FK	Animal	Malawi	ecoli	ST2705	42782_3_337	E. coli	131	LL131	SWARM	ST2705	Animal stool	AA887		IncHI1B,IncY,
42782_3_338	SS8579M	17/09/2020	ERS7956616	NA	HH461FK	Animal	Malawi	ecoli	ST2705	42782_3_338	E. coli	131	LL131	SWARM	ST2705	Animal stool	AA887		IncHI1B,IncY,
42782_3_38	SS8568S	17/09/2020	ERS7956627	NA	HH4657K	Animal	Malawi	ecoli	ST1284	42782_3_38	E. coli	60	LL60	SWARM	ST1284	Animal stool	AA474		IncFIB,IncFII,
42782_3_46	SS7209G	28/07/2020	ERS7956295	NA	HH4657K	Animal	Malawi	ecoli	ST3489	42782_3_46	E. coli	580	LL580	SWARM	ST3489	Animal stool		AA376	IncY,
42782_3_48	SS8365D	03/09/2020	ERS7956501	NA	HH266LC	Animal	Malawi	ecoli	ST69	42782_3_48	E. coli	10	LL10	SWARM	ST69	Animal stool	AC315		rep_cluster_1778,
42782_3_57	SS8927E	28/08/2020	ERS7956406	NA	HH4657K	Animal	Malawi	ecoli	ST206	42782_3_57	E. coli	41_1278_1328	LL41_1278_1328	SWARM	ST206	Animal stool	AA749		IncFIB,
42782_3_61	SS89548	28/08/2020	ERS7956407	NA	HH463BK	Animal	Malawi	ecoli	ST131	42782_3_61	E. coli	25	LL25	SWARM	ST131	Animal stool		AA337	IncFIAIncFIBrep_cluster_2131,
42782_3_65	SS8935E	28/08/2020	ERS7956408	NA	HH461FK	Animal	Malawi	ecoli	ST131	42782_3_65	E. coli	4	LL4	SWARM	ST131	Animal stool
42782_3_79	SS7216I	28/07/2020	ERS7956304	NA	HH4649K	Animal	Malawi	ecoli	ST3489	42782_3_79	E. coli	580	LL580	SWARM	ST3489	Animal stool	AA749		IncHI2A,rep_cluster_1088rep_cluster_2327,rep_cluster_2335,
42782_3_86	SS72458	30/07/2020	ERS7956306	NA	HH439BK	Animal	Malawi	ecoli	ST2852	42782_3_86	E. coli	18	LL18	SWARM	ST2852	Animal stool	AC315
42782_4_104	SS9824C	01/12/2020	ERS7956709	NA	HH487WK	Animal	Malawi	ecoli	ST3489	42782_4_104	E. coli	580	LL580	SWARM	ST3489	Animal stool		AA376	IncY,
42782_4_132	SS98364	01/12/2020	ERS7956718	NA	HH486YK	Animal	Malawi	ecoli	ST3580	42782_4_132	Shigella sonnei	18	LL18	SWARM	ST3580	Animal stool		AA734	IncFIBrep_cluster_2232,
42782_4_140	SS9786T	01/12/2020	ERS7956719	NA	HH4905K	Animal	Malawi	ecoli	ST361	42782_4_140	Shigella sonnei	86	LL_Other	SWARM	Other ST	Animal stool	AC315
42782_4_179	SS9812K	01/12/2020	ERS7956728	NA	HH485XK	Animal	Malawi	ecoli	ST2705	42782_4_179	E. coli	131	LL131	SWARM	ST2705	Animal stool	AA738		IncHI1B,
42782_4_232	SS1108B	16/07/2019	ERS7956741	NA	HH008KN	Animal	Malawi	ecoli	ST224	42782_4_232	E. coli	88	LL88	SWARM	ST224	Animal stool	AB190		IncFIA,IncFII,
42782_4_28	SS9811M	01/12/2020	ERS7956575	NA	HH485XK	Animal	Malawi	ecoli	ST206	42782_4_28	E. coli	41_1278_1328	LL41_1278_1328	SWARM	ST206	Animal stool	AA749		IncFIB,
42782_4_316	SS1031L	07/05/2019	ERS7956766	NA	HH002WN	Animal	Malawi	ecoli	ST69	42782_4_316	E. coli	10	LL10	SWARM	ST69	Animal stool	AC315		IncY,
42782_4_4	SS9821I	01/12/2020	ERS7956571	NA	HH488UK	Animal	Malawi	ecoli	ST5869	42782_4_4	E. coli	1407	LL1407	SWARM	ST5869	Animal stool	AA941		IncY,
42782_4_43	SS1355I	06/06/2019	ERS7956791	NA	HH201IC	Animal	Malawi	ecoli	ST48	42782_4_43	E. coli	46_799	LL46_799	SWARM	ST48	Animal stool	AA374		IncHI1B,
42782_4_44	SS9793V	01/12/2020	ERS7956581	NA	HH493XK	Animal	Malawi	ecoli	ST3580	42782_4_44	Shigella sonnei	18	LL18	SWARM	ST3580	Animal stool		AA734	IncFIBrep_cluster_2232,
42782_4_56	SS99156	03/12/2020	ERS7956584	NA	HH469XK	Animal	Malawi	ecoli	ST224	42782_4_56	E. coli	88	LL88	SWARM	ST224	Animal stool	AA172		IncFIA,IncFIIIncFIB,IncFII,
42782_4_80	SS9820K	01/12/2020	ERS7956590	NA	HH488UK	Animal	Malawi	ecoli	ST5869	42782_4_80	E. coli	1407	LL1407	SWARM	ST5869	Animal stool	AA941		IncY,
43416_1_100	SS85703	17/09/2020	ERS7956626	NA	HH4657K	Animal	Malawi	ecoli	ST2705	43416_1_100	E. coli	131	LL131	SWARM	ST2705	Animal stool	AA887		IncHI1BIncY,
43416_1_12	AS257298H	16/04/2021	ERS8285690		HH257041H	Animal	Uganda	ecoli	ST683	43416_1_12	E. coli	11	LL11	SWARU	Other ST	Animal stool	AC315		IncY,
43416_1_21	AS257547H	NA	ERS8285693	NA	NA	Animal	Uganda	ecoli	ST10	43416_1_21	E. coli	1420	LL_Other	SWARU	ST10	Animal stool	AA474		IncFIAIncI-gamma/K1,
43416_1_46	SS8758G	04/08/2020	ERS7955960	NA	HH441NK	Animal	Malawi	ecoli	ST542	43416_1_46	E. coli	103_1312	LL_Other	SWARM	Other ST	Animal stool		novel_0f879585dda9a189cba93920e09d3b49	IncFIA,
43416_1_73	SS7536N	04/08/2020	ERS7956313	NA	HH249NC	Animal	Malawi	ecoli	ST219	43416_1_73	E. coli	256	LL_Other	SWARM	Other ST	Animal stool	AC082		IncFIA,
43416_1_91	SS7702R	06/10/2020	ERS7956412	NA	HH075ZN	Animal	Malawi	ecoli	ST5909	43416_1_91	E. coli	46_799	LL46_799	SWARM	ST5909	Animal stool	AA374		IncHI1B,
43416_1_97	SS8001W	17/09/2020	ERS7956597	NA	HH059ZN	Animal	Malawi	ecoli	ST5909	43416_1_97	E. coli	46_799	LL46_799	SWARM	ST5909	Animal stool	AA374		IncHI1B,
41330_8_147	SS257432H	12/03/2021	ERS7803938	PT257123H	HH257034H	Human	Uganda	ecoli	ST224	41330_8_147	E. coli	102	LL102	SWARU	ST224	Human stool	AC315		ColpVC,
41330_8_160	SS257568K	15/12/2020	ERS7803686	PT257288K	HH257083K	Human	Uganda	ecoli	ST226	41330_8_160	E. coli	116	LL116	SWARU	ST226	Human stool	AC315		rep_cluster_2392,
41330_8_173	SS257494H	02/04/2021	ERS7803948	PT257169H	HH257046H	Human	Uganda	ecoli	ST3489	41330_8_173	E. coli	580	LL580	SWARU	ST3489	Human stool	AC315		IncY,
41330_8_183	SS257467K	25/02/2021	ERS7803950	PT257322K	HH257097K	Human	Uganda	ecoli	ST1193	41330_8_183	E. coli	15	LL15	SWARU	ST1193	Human stool	AA282		rep_cluster_2401,
41330_8_205	SS257501H	09/04/2021	ERS7803958	PT257152H	HH257040H	Human	Uganda	ecoli	ST131	41330_8_205	E. coli	4	LL4	SWARU	ST131	Human stool	AA171		IncFIA,IncFIAIncFIB,
41330_8_207	SS257490H	09/04/2021	ERS7803959	PT257183H	HH257049H	Human	Uganda	ecoli	ST10	41330_8_207	E. coli	28_753_1253	LL28_753_1253	SWARU	ST10	Human stool		AA172
41330_8_21	SS257595K	NA	ERS7803621	NA	NA	Human	Uganda	ecoli	ST648	41330_8_21	E. coli	31	LL31	SWARU	ST648	Human stool		AA147	rep_cluster_2401,
41330_8_210	SS257502H	16/04/2021	ERS7803960	PT257141H	HH257041H	Human	Uganda	ecoli	ST1706	41330_8_210	E. coli	616	LL_Other	SWARU	Other ST	Human stool		AA998	IncFIA,
41330_8_242	SS257546K	16/04/2021	ERS7803980	PT257317K	HH257094K	Human	Uganda	ecoli	ST5614	41330_8_242	E. coli	251	LL_Other	SWARU	Other ST	Human stool	AA282		rep_cluster_2350,
41330_8_246	SS257493H	26/03/2021	ERS7803984	PT257132H	HH257036H	Human	Uganda	ecoli	ST1727	41330_8_246	E. coli	91	LL91	SWARU	ST1727	Human stool	AA374		IncY,
41330_8_258	SS257484H	09/04/2021	ERS7803992	PT257137H	HH257038H	Human	Uganda	ecoli	ST295	41330_8_258	Shigella sonnei	107	LL_Other	SWARU	Other ST	Human stool	AC315
41330_8_261	SS257495H	09/04/2021	ERS7803993	PT257149H	HH257040H	Human	Uganda	ecoli	ST3489	41330_8_261	E. coli	580	LL580	SWARU	ST3489	Human stool	AC315		IncY,
41330_8_275	SS257513K	24/03/2021	ERS7804001	PT257319K	HH257095K	Human	Uganda	ecoli	ST1193	41330_8_275	E. coli	15	LL15	SWARU	ST1193	Human stool	AA474		rep_cluster_2401,
41330_8_284	SS257488H	12/03/2021	ERS7804002	PT257181H	HH257049H	Human	Uganda	ecoli	ST2852	41330_8_284	E. coli	18	LL18	SWARU	ST2852	Human stool	AC315		IncY,
41330_8_31	SS257499H	09/04/2021	ERS7803743	PT257177H	HH257048H	Human	Uganda	ecoli	ST224	41330_8_31	E. coli	88	LL88	SWARU	ST224	Human stool		AD448
41330_8_45	SS257487H	09/04/2021	ERS7803749	PT257140H	HH257038H	Human	Uganda	ecoli	ST40	41330_8_45	Shigella sonnei	58	LL_Other	SWARU	Other ST	Human stool	AA282		IncFIA,IncFIB,IncFIC,
41330_8_69	SS257500H	09/04/2021	ERS7803755	PT257178H	HH257048H	Human	Uganda	ecoli	ST156	41330_8_69	E. coli	69	LL_Other	SWARU	Other ST	Human stool	AA747		IncFIB,IncFIIIncQ1,
41439_1_110	SS257395H	12/03/2021	ERS7803557	PT257147H	HH257039H	Human	Uganda	ecoli	ST394	41439_1_110	E. coli	67	LL67	SWARU	ST394	Human stool	AC315
41439_1_131	SS257372H	05/03/2021	ERS7803567	PT257172H	HH257046H	Human	Uganda	ecoli	ST648	41439_1_131	E. coli	31	LL31	SWARU	ST648	Human stool	AA747		rep_cluster_2401,
41439_1_176	SS257503H	12/03/2021	ERS7803670	PT257183H	HH257049H	Human	Uganda	ecoli	ST5909	41439_1_176	E. coli	46_799	LL46_799	SWARU	ST5909	Human stool	AA374		IncHI1B,
41439_1_177	SS257532H	NA	ERS7804102	NA	NA	Human	Uganda	ecoli	ST10	41439_1_177	E. coli	5_1020_1339	LL5_1020_1339	SWARU	ST10	Human stool		AA147	rep_cluster_2401,
41439_1_180	SS257530H	16/04/2021	ERS7804103	PT257143H	HH257041H	Human	Uganda	ecoli	ST394	41439_1_180	E. coli	67	LL67	SWARU	ST394	Human stool		AA336
41439_1_199	SS257549K	11/12/2020	ERS7803963	PT257284K	HH257082K	Human	Uganda	ecoli	ST206	41439_1_199	E. coli	41_1278_1328	LL41_1278_1328	SWARU	ST206	Human stool	AA374		IncHI1Brep_cluster_2350,
41439_1_233	SS257466H	26/03/2021	ERS7803584	PT257131H	HH257036H	Human	Uganda	ecoli	ST5614	41439_1_233	E. coli	251	LL_Other	SWARU	Other ST	Human stool	AA282		rep_cluster_2350,
41439_1_237	SS257382H	26/02/2021	ERS7803484	PT257103H	HH257029H	Human	Uganda	ecoli	ST3580	41439_1_237	E. coli	18	LL18	SWARU	ST3580	Human stool		AA336	IncFIA,
41439_1_259	SS257496H	09/04/2021	ERS7804011	PT257150H	HH257040H	Human	Uganda	ecoli	ST1193	41439_1_259	E. coli	15	LL15	SWARU	ST1193	Human stool	AA474		IncFIBIncFIIrep_cluster_2131,
41439_1_262	SS257550K	11/12/2020	ERS7804012	PT257285K	HH257082K	Human	Uganda	ecoli	ST746	41439_1_262	E. coli	214	LL_Other	SWARU	Other ST	Human stool	AA172		IncFIA,IncFII,IncFII,
41439_1_277	SS257497K	17/03/2021	ERS7804020	PT257305K	HH257091K	Human	Uganda	ecoli	ST224	41439_1_277	E. coli	88	LL88	SWARU	ST224	Human stool		AD448
41439_1_79	SS257531H	16/04/2021	ERS7803732	PT257144H	HH257041H	Human	Uganda	ecoli	ST1193	41439_1_79	E. coli	15	LL15	SWARU	ST1193	Human stool	AA282		IncK2/Z,
41439_1_98	SS257479H	06/04/2021	ERS7803550	PT257176H	HH257047H	Human	Uganda	ecoli	ST2178	41439_1_98	E. coli	193	LL_Other	SWARU	Other ST	Human stool	AA474		IncI-gamma/K1,
42153_1_1	SS73098	NA	ERS7955577	NA	NA	Human	Malawi	ecoli	ST1485	42153_1_1	E. coli	135	LL_Other	SWARM	Other ST	Human stool	AA738		IncFIBIncFICIncFII,
42153_1_179	SS7179X	23/07/2020	ERS7955858	PT4114GK	HH425NK	Human	Malawi	ecoli	ST3580	42153_1_179	E. coli	18	LL18	SWARM	ST3580	Human stool		AA171	IncFIA,IncFII,
42153_1_207	SS8762O	04/08/2020	ERS7955866	PT4195JK	HH443JK	Human	Malawi	ecoli	ST224	42153_1_207	E. coli	102	LL102	SWARM	ST224	Human stool	AC315		IncI2,
42153_1_212	SS8765I	04/08/2020	ERS7955867	PT4192PK	HH443JK	Human	Malawi	ecoli	ST206	42153_1_212	E. coli	41_1278_1328	LL41_1278_1328	SWARM	ST206	Human stool	AA749		IncFIB,
42153_1_215	SS8759E	04/08/2020	ERS7955868	PT4187JK	HH442LK	Human	Malawi	ecoli	ST636	42153_1_215	E. coli	140	LL140	SWARM	ST636	Human stool		AA174	IncFIBIncFII,
42153_1_223	SS2050X	04/08/2020	ERS7955957	PT0192FN	HH050GN	Human	Malawi	ecoli	ST69	42153_1_223	E. coli	10	LL10	SWARM	ST69	Human stool	AA338		IncFIA,IncFIC,
42153_1_228	SS97572	17/09/2020	ERS7955958	PT25612C	HH258LC	Human	Malawi	ecoli	ST206	42153_1_228	E. coli	41_1278_1328	LL41_1278_1328	SWARM	ST206	Human stool	AA749		IncFIB,
42153_1_230	SS8759E	04/08/2020	ERS7955959	PT4187JK	HH442LK	Human	Malawi	ecoli	ST38	42153_1_230	E. coli	20	LL20	SWARM	ST38	Human stool	AB957		IncFIAIncFIA,IncFIC,
42153_1_239	SS8760S	04/08/2020	ERS7955961	PT4186LK	HH442LK	Human	Malawi	ecoli	ST224	42153_1_239	E. coli	88	LL88	SWARM	ST224	Human stool	AA172		IncFIA,IncFIIIncFII,
42153_1_246	SS8770O	NA	ERS7955964	NA	NA	Human	Malawi	ecoli	ST224	42153_1_246	E. coli	102	LL102	SWARM	ST224	Human stool	AC315		IncI2,
42153_1_314	SS69383	11/02/2020	ERS7955581	NA	HH243ZC	Human	Malawi	ecoli	ST131	42153_1_314	E. coli	4	LL4	SWARM	ST131	Human stool	AA171		IncFIAIncFIA,IncFIIIncFIBrep_cluster_2131,
42153_1_352	SS7310M	NA	ERS7955575	NA	NA	Human	Malawi	ecoli	ST69	42153_1_352	E. coli	10	LL10	SWARM	ST69	Human stool	AC082		IncFIA,IncFIC,
42153_2_224	SS8823U	15/08/2020	ERS7954881	PT4521NK	HH452HK	Human	Malawi	ecoli	ST617	42153_2_224	E. coli	60	LL60	SWARM	ST617	Human stool	AA324		IncFIAIncFIA,IncFICIncFIB,
42153_2_338	SS8821Y	15/08/2020	ERS7954911	PT4519BK	HH452HK	Human	Malawi	ecoli	ST2705	42153_2_338	E. coli	131	LL131	SWARM	ST2705	Human stool	AA887		IncHI1BIncY,
42153_2_351	SS8870G	18/08/2020	ERS7954915	PT4155ZK	HH433NK	Human	Malawi	ecoli	ST1421	42153_2_351	Shigella dysenteriae	62_603	LL62_603	SWARM	ST1421	Human stool	AC315
42153_2_357	SS7607P	18/08/2020	ERS7954917	PT2573VC	HH261VC	Human	Malawi	ecoli	ST69	42153_2_357	E. coli	10	LL10	SWARM	ST69	Human stool	AC315		rep_cluster_2350,
42153_2_82	SS6831P	NA	ERS7954940	NA	NA	Human	Malawi	ecoli	ST38	42153_2_82	E. coli	20	LL20	SWARM	ST38	Human stool	AA887		IncI2,
42601_1_206	SS8501T	08/09/2020	ERS7956227	PT45561K	HH4593K	Human	Malawi	ecoli	ST3580	42601_1_206	Shigella sonnei	18	LL18	SWARM	ST3580	Human stool		AA734	IncFIBrep_cluster_2232,
42601_1_221	SS71930	28/07/2020	ERS7956260	PT4583WK	HH463BK	Human	Malawi	ecoli	ST131	42601_1_221	E. coli	4	LL4	SWARM	ST131	Human stool		AA734	IncFIB,IncFII,rep_cluster_2232,
42601_1_232	SS7240I	30/07/2020	ERS7956314	PT4171ZK	HH439BK	Human	Malawi	ecoli	ST1193	42601_1_232	E. coli	15	LL15	SWARM	ST1193	Human stool		AA352	IncFIBIncFIIIncQ1rep_cluster_2131,
42601_1_240	SS8776C	10/08/2020	ERS7956322	PT41380K	HH429FK	Human	Malawi	ecoli	ST38	42601_1_240	E. coli	20	LL20	SWARM	ST38	Human stool	AA887		IncFIB,
42601_1_242	SS8294B	13/08/2020	ERS7956348	PT0160VN	HH0396N	Human	Malawi	ecoli	Uknown	42601_1_242	E. coli	282	LL_Other	SWARM	Uknown	Human stool	AA281		IncFIB,
42601_1_247	SS8290J	13/08/2020	ERS7956351	PT0156NN	HH0388N	Human	Malawi	ecoli	ST38	42601_1_247	E. coli	20	LL20	SWARM	ST38	Human stool		AA184
42601_1_248	SS8293D	13/08/2020	ERS7956353	PT0159HN	HH0396N	Human	Malawi	ecoli	ST5869	42601_1_248	E. coli	1407	LL1407	SWARM	ST5869	Human stool	AA941		IncY,
42601_1_255	SS8871E	18/08/2020	ERS7956367	PT41540K	HH433NK	Human	Malawi	ecoli	ST224	42601_1_255	E. coli	88	LL88	SWARM	ST224	Human stool	AA172		IncFIA,IncFIIIncFIB,IncFII,
42601_1_275	SS8388X	13/10/2020	ERS7956423	PT0577IN	HH099JN	Human	Malawi	ecoli	ST345	42601_1_275	E. coli	94	LL_Other	SWARM	Other ST	Human stool	AA474		IncFIAIncFIB,
42601_1_279	SS8398W	13/10/2020	ERS7956438	PT0561YN	HH0660N	Human	Malawi	ecoli	ST224	42601_1_279	E. coli	102	LL102	SWARM	ST224	Human stool	AC315		IncY,
42601_1_283	SS8425L	20/10/2020	ERS7956439	PT0600FN	HH0804N	Human	Malawi	ecoli	ST131	42601_1_283	E. coli	4	LL4	SWARM	ST131	Human stool	AA171		IncFIAIncFIB,IncFIIrep_cluster_2131,
42601_1_288	SS8443H	20/10/2020	ERS7956447	PT0595EN	HH100SN	Human	Malawi	ecoli	ST410	42601_1_288	E. coli	12	LL12	SWARM	ST410	Human stool	AA172		IncFIA,IncFIIIncFIBIncFIIIncQ1,
42601_1_292	SS8017G	27/10/2020	ERS7956450	PT0629QN	HH086TN	Human	Malawi	ecoli	ST315	42601_1_292	E. coli	20	LL20	SWARM	ST315	Human stool		AA734	IncFIBIncFII,rep_cluster_2232,
42601_1_304	SS8598G	22/09/2020	ERS7956643	PT45481K	HH4577K	Human	Malawi	ecoli	ST2852	42601_1_304	E. coli	18	LL18	SWARM	ST2852	Human stool	AC315
42601_1_307	SS8590W	22/09/2020	ERS7956645	PT4558YK	HH460HK	Human	Malawi	ecoli	ST206	42601_1_307	E. coli	41_1278_1328	LL41_1278_1328	SWARM	ST206	Human stool	AA749		IncFIB,
42601_1_310	SS8594O	22/09/2020	ERS7956647	PT45537K	HH4585K	Human	Malawi	ecoli	ST196	42601_1_310	E. coli	91	LL91	SWARM	ST196	Human stool		AA378	IncY,
42601_1_313	SS7779M	22/09/2020	ERS7956649	PT05191N	HH0628N	Human	Malawi	ecoli	ST2178	42601_1_313	E. coli	193	LL_Other	SWARM	Other ST	Human stool		AA175	IncFIBrep_cluster_2244,
42601_1_322	SS7764X	22/09/2020	ERS7956661	PT2569NC	HH260XC	Human	Malawi	ecoli	ST58	42601_1_322	E. coli	11	LL11	SWARM	ST58	Human stool	AA474		ColRI_rep_cluster_1987,
42601_1_328	SS77631	22/09/2020	ERS7956666	PT25700C	HH260XC	Human	Malawi	ecoli	ST58	42601_1_328	E. coli	11	LL11	SWARM	ST58	Human stool	AA474		ColRI_rep_cluster_1987,
42601_1_330	SS76831	06/10/2020	ERS7956668	PT05511N	HH095RN	Human	Malawi	ecoli	ST315	42601_1_330	E. coli	20	LL20	SWARM	ST315	Human stool		AA734	IncFIBIncFII,rep_cluster_2232,
42601_1_333	SS83847	08/10/2020	ERS7956669	PT05423N	HH096PN	Human	Malawi	ecoli	ST2792	42601_1_333	E. coli	1059	LL_Other	SWARM	Other ST	Human stool	AC314		IncFIA,IncFIC,
42601_1_336	SS7698O	06/10/2020	ERS7956674	PT0529YN	HH0812N	Human	Malawi	ecoli	ST131	42601_1_336	E. coli	4	LL4	SWARM	ST131	Human stool		AA171	IncFIA,IncFIIIncFIB,IncFII,
42601_1_339	SS8087P	17/11/2020	ERS7956678	PT2662TC	HH280PC	Human	Malawi	ecoli	ST3580	42601_1_339	E. coli	18	LL18	SWARM	ST3580	Human stool		AA337	IncFIA,IncFIBrep_cluster_2131,
42601_1_342	SS80554	10/11/2020	ERS7956680	PT2643ZC	HH282LC	Human	Malawi	ecoli	Uknown	42601_1_342	E. coli	5_1020_1339	LL5_1020_1339	SWARM	Uknown	Human stool		AA161	rep_cluster_2350,
42601_1_346	SS8058Z	10/11/2020	ERS7956682	PT26420C	HH2977C	Human	Malawi	ecoli	ST1421	42601_1_346	Shigella dysenteriae	62_603	LL62_603	SWARM	ST1421	Human stool	AC315
42601_1_348	SS8032I	03/11/2020	ERS7956685	PT26068C	HH286DC	Human	Malawi	ecoli	ST1201	42601_1_348	Shigella sp. PAMC 28760	813	LL_Other	SWARM	Other ST	Human stool	AA738		IncHI2Arep_cluster_1088,
42601_1_352	SS8014M	27/10/2020	ERS7956690	PT06215N	HH084XN	Human	Malawi	ecoli	ST167	42601_1_352	E. coli	5_1020_1339	LL5_1020_1339	SWARM	ST167	Human stool	AD091		IncFIA,IncFII,
42601_1_355	SS98452	01/12/2020	ERS7956710	PT5063RK	HH4833K	Human	Malawi	ecoli	ST3580	42601_1_355	E. coli	18	LL18	SWARM	ST3580	Human stool
42601_1_362	SS6066U	25/02/2020	ERS7955752	NA	HH454DK	Human	Malawi	ecoli	ST2705	42601_1_362	E. coli	131	LL131	SWARM	ST2705	Human stool	AA887		rep_cluster_2373,
42756_1_28	SS8830W	13/08/2020	ERS7957327	PT4163ZK	HH415RK	Human	Malawi	ecoli	ST38	42756_1_28	E. coli	20	LL20	SWARM	ST38	Human stool	novel_f609867ab97e8e2d643d8101eb89d508
42756_1_33	SS8818O	13/08/2020	ERS7957329	PT41524K	HH414TK	Human	Malawi	ecoli	ST131	42756_1_33	E. coli	25	LL25	SWARM	ST131	Human stool		AA171	IncFIAIncFIBrep_cluster_2131,
42756_1_42	SS8854G	13/08/2020	ERS7957330	PT4505NK	HH451JK	Human	Malawi	ecoli	ST3489	42756_1_42	E. coli	580	LL580	SWARM	ST3489	Human stool		AA376	IncY,
42756_1_46	SS8853I	13/08/2020	ERS7957332	PT45297K	HH451JK	Human	Malawi	ecoli	ST3489	42756_1_46	E. coli	580	LL580	SWARM	ST3489	Human stool		AA376	IncY,
42756_1_51	SS8852K	13/08/2020	ERS7957334	PT4530LK	HH451JK	Human	Malawi	ecoli	ST3489	42756_1_51	E. coli	580	LL580	SWARM	ST3489	Human stool		AA376	IncY,
42756_1_65	SS8825Q	15/08/2020	ERS7957337	PT4523JK	HH452HK	Human	Malawi	ecoli	ST206	42756_1_65	E. coli	41_1278_1328	LL41_1278_1328	SWARM	ST206	Human stool	AA749		IncFIB,
42756_1_68	SS8824S	15/08/2020	ERS7957338	PT4522LK	HH452HK	Human	Malawi	ecoli	ST617	42756_1_68	E. coli	60	LL60	SWARM	ST617	Human stool	AA324		IncFIAIncFIA,IncFICIncFIB,
42756_1_72	SS88234	NA	ERS7957340	NA	NA	Human	Malawi	ecoli	ST617	42756_1_72	E. coli	60	LL60	SWARM	ST617	Human stool	AC302		IncFIAIncFIA,IncFICIncFIB,
42756_3_108	SS257490H	09/04/2021	ERS8286179	PT257183H	HH257049H	Human	Uganda	ecoli	ST617	42756_3_108	E. coli	60	LL60	SWARU	ST617	Human stool	AA324		IncFIAIncFIA,IncFICIncFIA,IncFIIIncFIB,
42756_3_114	SS257335K	10/11/2020	ERS8286181	PT257281K	HH257081K	Human	Uganda	ecoli	ST720	42756_3_114	E. coli	925	LL_Other	SWARU	Other ST	Human stool	AA747		IncY,
42756_3_129	SS257379K	04/12/2020	ERS8286186	PT257279K	HH257080K	Human	Uganda	ecoli	ST48	42756_3_129	E. coli	1411	LL_Other	SWARU	ST48	Human stool	AA374		IncHI1B,
42756_3_20	SS257483H	26/03/2021	ERS8286248	PT257160H	HH257043H	Human	Uganda	ecoli	ST3107	42756_3_20	Shigella sp. PAMC 28760	209	LL_Other	SWARU	Other ST	Human stool		AC247
42756_3_51	SS257377K	NA	ERS8286123	NA	NA	Human	Uganda	ecoli	ST1196	42756_3_51	E. coli	106	LL106	SWARU	ST1196	Human stool	AA887		rep_cluster_488,
42756_3_9	SS257371H	26/02/2021	ERS8286243	PT257109H	HH257030H	Human	Uganda	ecoli	Uknown	42756_3_9	E. coli	31	LL31	SWARU	Uknown	Human stool		AA174	IncFIAIncFIBIncFII,
42756_3_90	SS257413K	NA	ERS8286173	NA	NA	Human	Uganda	ecoli	Uknown	42756_3_90	E. coli	60	LL60	SWARU	Uknown	Human stool		AD548	rep_cluster_2350,
42756_3_97	SS257351H	NA	ERS8286177	NA	NA	Human	Uganda	ecoli	ST131	42756_3_97	E. coli	25	LL25	SWARU	ST131	Human stool		AA337	IncFIBrep_cluster_2131,
42756_4_120	HSS-016H	NA	ERS8285901	NA	NA	Human	Uganda	ecoli	ST131	42756_4_120	E. coli	25	LL25	SWARU	ST131	Human stool	AA747		IncFIAIncFIBrep_cluster_2131,
42756_4_155	SS257341K	NA	ERS8286088	NA	NA	Human	Uganda	ecoli	ST3052	42756_4_155	E. coli	20	LL20	SWARU	Other ST	Human stool
42756_4_183	SS257384K	08/12/2020	ERS8286097	PT257283K	HH257081K	Human	Uganda	ecoli	Uknown	42756_4_183	E. coli	94	LL_Other	SWARU	Uknown	Human stool	AC315		IncY,
42756_4_197	SS257382K	08/12/2020	ERS8286102	PT257281K	HH257081K	Human	Uganda	ecoli	ST196	42756_4_197	E. coli	91	LL91	SWARU	ST196	Human stool		AA474	IncI-gamma/K1,
42756_4_87	SS257372H	05/03/2021	ERS8286002	PT257172H	HH257046H	Human	Uganda	ecoli	ST88	42756_4_87	E. coli	12	LL12	SWARU	Other ST	Human stool	AA324		IncFIAIncFIA,IncFICIncFIBIncQ1,
42782_1_1	SS7670B	03/09/2020	ERS7956180	PT0514BN	HH059ZN	Human	Malawi	ecoli	ST10	42782_1_1	E. coli	5_1020_1339	LL5_1020_1339	SWARM	ST10	Human stool	AA474		IncFIBIncFII,
42782_1_106	SS8509D	11/09/2020	ERS7956206	PT45289K	HH451JK	Human	Malawi	ecoli	ST206	42782_1_106	E. coli	41_1278_1328	LL41_1278_1328	SWARM	ST206	Human stool	AA749
42782_1_108	SS8524F	11/09/2020	ERS7956207	PT4521NK	HH452HK	Human	Malawi	ecoli	ST38	42782_1_108	E. coli	20	LL20	SWARM	ST38	Human stool		AA332	IncFIA,
42782_1_110	SS7108Q	07/04/2020	ERS7956132	PT21191C	HH228XC	Human	Malawi	ecoli	ST224	42782_1_110	E. coli	88	LL88	SWARM	ST224	Human stool	AA171		IncFIA,IncFII,
42782_1_113	SS8523H	11/09/2020	ERS7956208	PT4520PK	HH452HK	Human	Malawi	ecoli	ST617	42782_1_113	E. coli	60	LL60	SWARM	ST617	Human stool	AA324		IncFIAIncFIA,IncFICIncFIB,
42782_1_116	SS8522J	11/09/2020	ERS7956209	PT4519BK	HH452HK	Human	Malawi	ecoli	ST206	42782_1_116	E. coli	41_1278_1328	LL41_1278_1328	SWARM	ST206	Human stool	AA749		IncFIB,
42782_1_124	SS8526B	11/09/2020	ERS7956211	PT4523JK	HH452HK	Human	Malawi	ecoli	ST617	42782_1_124	E. coli	60	LL60	SWARM	ST617	Human stool	AA324		IncFIAIncFIA,IncFICIncFIB,
42782_1_133	SS8515H	11/09/2020	ERS7956214	PT4508HK	HH4497K	Human	Malawi	ecoli	ST5909	42782_1_133	E. coli	46_799	LL46_799	SWARM	ST5909	Human stool	AA374		IncHI1B,
42782_1_141	SS7757Y	10/09/2020	ERS7956216	PT25284C	HH253VC	Human	Malawi	ecoli	ST48	42782_1_141	E. coli	652	LL_Other	SWARM	ST48	Human stool	AA738
42782_1_146	SS77543	10/09/2020	ERS7956217	PT25276C	HH253VC	Human	Malawi	ecoli	ST155	42782_1_146	E. coli	11	LL11	SWARM	ST155	Human stool	AA738		IncFIBIncHI1B,IncHI1B,
42782_1_150	SS71826	23/07/2020	ERS7956143	PT41188K	HH425NK	Human	Malawi	ecoli	ST3580	42782_1_150	E. coli	18	LL18	SWARM	ST3580	Human stool		AA171	IncFIA,IncFIIIncFIB,
42782_1_154	SS7759U	10/09/2020	ERS7956219	PT25348C	HH254TC	Human	Malawi	ecoli	ST315	42782_1_154	E. coli	20	LL20	SWARM	ST315	Human stool	AA513
42782_1_158	SS6242U	23/07/2020	ERS7956145	PT4131EK	HH428HK	Human	Malawi	ecoli	ST131	42782_1_158	E. coli	4	LL4	SWARM	ST131	Human stool	AA171		IncFIA,IncFIIIncFIBrep_cluster_2131,
42782_1_160	SS87788	10/08/2020	ERS7956221	PT41364K	HH429FK	Human	Malawi	ecoli	ST315	42782_1_160	E. coli	20	LL20	SWARM	ST315	Human stool	AA941		IncFIBIncFII,rep_cluster_2232,
42782_1_163	SS6244Q	23/07/2020	ERS7956146	PT4130GK	HH428HK	Human	Malawi	ecoli	ST38	42782_1_163	E. coli	20	LL20	SWARM	ST38	Human stool	AA334		IncFIB,
42782_1_166	SS83759	10/09/2020	ERS7956222	PT0504FN	HH0556N	Human	Malawi	ecoli	ST131	42782_1_166	E. coli	25	LL25	SWARM	ST131	Human stool	AA747
42782_1_17	SS34032	07/04/2020	ERS7956108	PT0110EN	HH025IN	Human	Malawi	ecoli	ST165	42782_1_17	E. coli	35	LL35	SWARM	Other ST	Human stool		AA143	rep_cluster_2392,
42782_1_171	SS83767	10/09/2020	ERS7956223	PT0505DN	HH0556N	Human	Malawi	ecoli	ST3580	42782_1_171	E. coli	18	LL18	SWARM	ST3580	Human stool		AA336	IncFIA,IncFII,
42782_1_20	SS8989N	03/09/2020	ERS7956184	PT45393K	HH453FK	Human	Malawi	ecoli	ST3580	42782_1_20	E. coli	18	LL18	SWARM	ST3580	Human stool
42782_1_202	SS83695	08/09/2020	ERS7956232	PT0194BN	HH051EN	Human	Malawi	ecoli	ST69	42782_1_202	E. coli	10	LL10	SWARM	ST69	Human stool	AA282		IncK2/Z,
42782_1_207	SS7180A	23/07/2020	ERS7956280	PT4116CK	HH425NK	Human	Malawi	ecoli	ST3580	42782_1_207	E. coli	18	LL18	SWARM	ST3580	Human stool		AA171	IncFIA,IncFIIIncFIB,
42782_1_209	SS71850	NA	ERS7956282	NA	NA	Human	Malawi	ecoli	ST1421	42782_1_209	Shigella dysenteriae	62_603	LL62_603	SWARM	ST1421	Human stool	AC315
42782_1_210	SS8374B	08/09/2020	ERS7956234	PT01895N	HH0492N	Human	Malawi	ecoli	Uknown	42782_1_210	E. coli	11	LL11	SWARM	Uknown	Human stool		AB745	IncX4,
42782_1_212	SS7677Y	08/09/2020	ERS7956235	PT25196C	HH2500C	Human	Malawi	ecoli	ST1196	42782_1_212	E. coli	106	LL106	SWARM	ST1196	Human stool	AA474		IncFIA,IncFIC,
42782_1_214	SS7099X	24/03/2020	ERS7956060	PT2563ZC	HH258LC	Human	Malawi	ecoli	ST3489	42782_1_214	E. coli	580	LL580	SWARM	ST3489	Human stool	AA887
42782_1_215	SS71906	NA	ERS7956283	NA	NA	Human	Malawi	ecoli	ST38	42782_1_215	E. coli	20	LL20	SWARM	ST38	Human stool		AA297	IncFIAIncFIB,
42782_1_222	SS71818	23/07/2020	ERS7956285	PT4117AK	HH425NK	Human	Malawi	ecoli	ST3580	42782_1_222	E. coli	18	LL18	SWARM	ST3580	Human stool		AA171	IncFIA,IncFIIIncFIB,
42782_1_225	SS6248I	23/07/2020	ERS7956287	PT4120KK	HH427JK	Human	Malawi	ecoli	ST101	42782_1_225	E. coli	27	LL_Other	SWARM	ST101	Human stool	AC314		IncFIBIncFIC,rep_cluster_2232,
42782_1_23	SS34024	07/04/2020	ERS7956109	PT01090N	HH025IN	Human	Malawi	ecoli	ST167	42782_1_23	E. coli	5_1020_1339	LL5_1020_1339	SWARM	ST167	Human stool	AA172		IncFIA,IncFIIIncFIBIncFII,
42782_1_246	SS7513O	NA	ERS7956244	NA	NA	Human	Malawi	ecoli	ST69	42782_1_246	E. coli	10	LL10	SWARM	ST69	Human stool	AA338		IncFIA,IncFICIncQ1,
42782_1_25	SS7106U	07/04/2020	ERS7956110	PT21183C	HH228XC	Human	Malawi	ecoli	ST224	42782_1_25	E. coli	88	LL88	SWARM	ST224	Human stool	AA171		IncFIA,IncFII,
42782_1_259	SS7546J	28/07/2020	ERS7956248	PT2503MC	HH246TC	Human	Malawi	ecoli	ST131	42782_1_259	E. coli	4	LL4	SWARM	ST131	Human stool	AA171		rep_cluster_2350,rep_cluster_2370,
42782_1_272	SS7228A	30/07/2020	ERS7956252	PT4178LK	HH437FK	Human	Malawi	ecoli	ST3580	42782_1_272	Shigella sonnei	18	LL18	SWARM	ST3580	Human stool		AA734	rep_cluster_2232,
42782_1_277	SS8753Q	04/08/2020	ERS7956154	PT4189FK	HH441NK	Human	Malawi	ecoli	ST3489	42782_1_277	E. coli	580	LL580	SWARM	ST3489	Human stool	AA338		IncFIA,IncFIC,
42782_1_28	SS8985V	03/09/2020	ERS7956187	PT45377K	HH4569K	Human	Malawi	ecoli	ST226	42782_1_28	E. coli	116	LL116	SWARM	ST226	Human stool	AA474
42782_1_280	SS7225G	30/07/2020	ERS7956253	PT4181VK	HH437FK	Human	Malawi	ecoli	ST224	42782_1_280	E. coli	102	LL102	SWARM	ST224	Human stool	AC315
42782_1_282	SS8763M	04/08/2020	ERS7956155	PT4194LK	HH443JK	Human	Malawi	ecoli	ST206	42782_1_282	E. coli	41_1278_1328	LL41_1278_1328	SWARM	ST206	Human stool	AA749		IncFIB,
42782_1_284	SS8761Q	04/08/2020	ERS7956156	PT4185NK	HH442LK	Human	Malawi	ecoli	ST224	42782_1_284	E. coli	88	LL88	SWARM	ST224	Human stool	AA172		IncFIA,IncFIIIncFIBIncFII,
42782_1_292	SS7560N	30/07/2020	ERS7956257	PT25700C	HH260XC	Human	Malawi	ecoli	ST38	42782_1_292	E. coli	20	LL20	SWARM	ST38	Human stool		AB713
42782_1_30	SS8984X	03/09/2020	ERS7956185	PT4535BK	HH4569K	Human	Malawi	ecoli	ST1193	42782_1_30	E. coli	15	LL15	SWARM	ST1193	Human stool		AA110	ColRI_rep_cluster_1987,
42782_1_304	SS7202U	28/07/2020	ERS7956162	PT45713K	HH4657K	Human	Malawi	ecoli	ST3580	42782_1_304	E. coli	18	LL18	SWARM	ST3580	Human stool		AB595	rep_cluster_2335,
42782_1_31	SS7107S	07/04/2020	ERS7956111	PT21167C	HH228XC	Human	Malawi	ecoli	ST224	42782_1_31	E. coli	88	LL88	SWARM	ST224	Human stool	AA172		IncFIA,IncFIIIncFIB,IncFII,
42782_1_33	SS64634	07/04/2020	ERS7956112	PT0112AN	HH026GN	Human	Malawi	ecoli	ST656	42782_1_33	E. coli	5_1020_1339	LL5_1020_1339	SWARM	ST656	Human stool	AD094		IncFIA,IncFICIncFIBIncFII,
42782_1_332	SS8327P	01/09/2020	ERS7956172	PT2197AC	HH247RC	Human	Malawi	ecoli	ST34	42782_1_332	E. coli	5_1020_1339	LL5_1020_1339	SWARM	ST34	Human stool	AC315
42782_1_336	SS8329L	01/09/2020	ERS7956173	PT21996C	HH247RC	Human	Malawi	ecoli	ST101	42782_1_336	E. coli	1409	LL_Other	SWARM	ST101	Human stool	AB958		rep_cluster_2350,
42782_1_338	SS8333T	01/09/2020	ERS7956175	PT2503MC	HH246TC	Human	Malawi	ecoli	ST131	42782_1_338	E. coli	4	LL4	SWARM	ST131	Human stool	AA171		rep_cluster_2350,rep_cluster_2350,rep_cluster_2401,
42782_1_341	SS71770	31/03/2020	ERS7956097	PT4102OK	HH422TK	Human	Malawi	ecoli	ST68	42782_1_341	E. coli	157	LL157	SWARM	ST68	Human stool	AA887
42782_1_36	SS7669Y	03/09/2020	ERS7956188	PT0513DN	HH059ZN	Human	Malawi	ecoli	ST10	42782_1_36	E. coli	5_1020_1339	LL5_1020_1339	SWARM	ST10	Human stool	AA474		IncFIBIncFICIncFII,
42782_1_47	SS6226U	31/03/2020	ERS7956116	PT4105IK	HH423RK	Human	Malawi	ecoli	ST410	42782_1_47	E. coli	12	LL12	SWARM	ST410	Human stool	AA172		rep_cluster_2401,
42782_1_54	SS77623	10/09/2020	ERS7956193	PT2533AC	HH254TC	Human	Malawi	ecoli	ST101	42782_1_54	E. coli	1409	LL_Other	SWARM	ST101	Human stool	AA474		rep_cluster_2350,
42782_1_58	SS64642	07/04/2020	ERS7956119	PT01138N	HH026GN	Human	Malawi	ecoli	ST656	42782_1_58	E. coli	5_1020_1339	LL5_1020_1339	SWARM	ST656	Human stool	AD094		IncFIA,IncFICIncFIBIncFII,
42782_1_60	SS64650	07/04/2020	ERS7956120	PT0111CN	HH026GN	Human	Malawi	ecoli	ST656	42782_1_60	E. coli	5_1020_1339	LL5_1020_1339	SWARM	ST656	Human stool		AA735	IncFIA,IncFICIncFIBIncFII,
42782_1_62	SS7016Y	17/03/2020	ERS7956010	NA	HH253VC	Human	Malawi	ecoli	ST617	42782_1_62	E. coli	60	LL60	SWARM	ST617	Human stool	AA324		IncFIA,IncFICIncFIA,IncFIIIncFIB,
42782_1_86	SS6228Q	07/04/2020	ERS7956126	PT41348K	HH413VK	Human	Malawi	ecoli	ST48	42782_1_86	E. coli	46_799	LL46_799	SWARM	ST48	Human stool		AA174	IncFIB,
42782_2_239	SS40997	23/01/2020	ERS7955465	NA	HH0468N	Human	Malawi	ecoli	ST949	42782_2_239	E. coli	11	LL11	SWARM	Other ST	Human stool	AA738		IncHI2A,rep_cluster_1088,
42782_2_288	ss3648y	NA	ERS7955172	NA	NA	Human	Malawi	ecoli	ST69	42782_2_288	E. coli	10	LL10	SWARM	ST69	Human stool	AC120		IncFIA,IncFIC,
42782_2_312	SS7305G	NA	ERS7955434	NA	NA	Human	Malawi	ecoli	ST636	42782_2_312	E. coli	140	LL140	SWARM	ST636	Human stool		AA147	rep_cluster_2401,
42782_2_9	SS6532A	NA	ERS7955301	NA	NA	Human	Malawi	ecoli	ST226	42782_2_9	E. coli	116	LL116	SWARM	ST226	Human stool	AA474		rep_cluster_2313,
42782_3_1	SS8577Q	17/09/2020	ERS7956617	PT4568UK	HH461FK	Human	Malawi	ecoli	ST131	42782_3_1	E. coli	25	LL25	SWARM	ST131	Human stool	AA171		IncFIAIncFIA,IncFIIIncFIBrep_cluster_2131,
42782_3_10	SS7624N	20/08/2020	ERS7956390	PT0168FN	HH042GN	Human	Malawi	ecoli	ST44	42782_3_10	E. coli	223	LL223	SWARM	ST44	Human stool	AA324		IncFIAIncFIA,IncFICIncFIB,
42782_3_101	SS7708F	06/10/2020	ERS7956417	PT05503N	HH0732N	Human	Malawi	ecoli	ST101	42782_3_101	E. coli	1409	LL_Other	SWARM	ST101	Human stool	AB958		rep_cluster_2350,
42782_3_106	SS7781Y	22/09/2020	ERS7956650	PT05183N	HH061AN	Human	Malawi	ecoli	ST3036	42782_3_106	E. coli	347	LL347	SWARM	ST3036	Human stool	AA190		IncFIA,IncFIC,
42782_3_109	SS8417L	13/10/2020	ERS7956421	PT0569IN	HH077VN	Human	Malawi	ecoli	ST5869	42782_3_109	E. coli	1407	LL1407	SWARM	ST5869	Human stool	AA941		IncY,
42782_3_12	SS7199P	28/07/2020	ERS7956262	PT45801K	HH462DK	Human	Malawi	ecoli	ST131	42782_3_12	E. coli	4	LL4	SWARM	ST131	Human stool		AA734	IncFIB,IncFII,rep_cluster_2232,
42782_3_122	SS8410Z	13/10/2020	ERS7956566	PT0591MN	HH0708N	Human	Malawi	ecoli	ST1312	42782_3_122	E. coli	70_880	LL_Other	SWARM	Other ST	Human stool	AA474
42782_3_123	SS7782W	22/09/2020	ERS7956657	PT05175N	HH061AN	Human	Malawi	ecoli	ST131	42782_3_123	E. coli	25	LL25	SWARM	ST131	Human stool		AA337	IncFIAIncFIBrep_cluster_2131,
42782_3_124	SS8780K	10/08/2020	ERS7956320	PT4140CK	HH429FK	Human	Malawi	ecoli	ST3489	42782_3_124	E. coli	580	LL580	SWARM	ST3489	Human stool		AA336	IncFIA,
42782_3_125	SS89628	02/09/2020	ERS7956522	PT4179JK	HH437FK	Human	Malawi	ecoli	ST617	42782_3_125	E. coli	60	LL60	SWARM	ST617	Human stool	AA324		IncFIAIncFIA,IncFICIncFIB,
42782_3_126	SS76591	01/09/2020	ERS7956523	PT0178BN	HH0468N	Human	Malawi	ecoli	ST189	42782_3_126	E. coli	35	LL35	SWARM	Other ST	Human stool	AF579		IncHI2Arep_cluster_1088,
42782_3_127	SS84010	13/10/2020	ERS7956569	PT0574ON	HH076XN	Human	Malawi	ecoli	ST131	42782_3_127	E. coli	25	LL25	SWARM	ST131	Human stool	AA579		IncFIAIncFIBrep_cluster_2131,
42782_3_13	SS8344N	03/09/2020	ERS7956491	PT2557VC	HH258LC	Human	Malawi	ecoli	ST167	42782_3_13	E. coli	5_1020_1339	LL5_1020_1339	SWARM	ST167	Human stool	AA171		IncFIA,IncFII,
42782_3_130	SS7782W	22/09/2020	ERS7956659	PT05175N	HH061AN	Human	Malawi	ecoli	ST6636	42782_3_130	E. coli	608	LL_Other	SWARM	Other ST	Human stool		AB595	rep_cluster_2335,
42782_3_132	SS7660F	01/09/2020	ERS7956524	PT01799N	HH0468N	Human	Malawi	ecoli	ST1722	42782_3_132	E. coli	190	LL190	SWARM	ST1722	Human stool		AB685	Col(MG828),
42782_3_133	SS7766W	22/09/2020	ERS7956660	PT2567RC	HH260XC	Human	Malawi	ecoli	ST58	42782_3_133	E. coli	11	LL11	SWARM	ST58	Human stool	AA474		ColRI_rep_cluster_1987,
42782_3_135	SS83871	13/10/2020	ERS7956424	PT0578GN	HH099JN	Human	Malawi	ecoli	ST3580	42782_3_135	E. coli	18	LL18	SWARM	ST3580	Human stool		AA184
42782_3_137	SS7768S	22/09/2020	ERS7956662	PT2565VC	HH260XC	Human	Malawi	ecoli	ST58	42782_3_137	E. coli	11	LL11	SWARM	ST58	Human stool	AA474		ColRI_rep_cluster_1987,
42782_3_138	SS8815U	11/08/2020	ERS7956325	PT4504PK	HH446DK	Human	Malawi	ecoli	ST1196	42782_3_138	E. coli	106	LL106	SWARM	ST1196	Human stool		AD338
42782_3_139	SS83919	13/10/2020	ERS7956425	PT0576KN	HH0820N	Human	Malawi	ecoli	ST656	42782_3_139	E. coli	5_1020_1339	LL5_1020_1339	SWARM	ST656	Human stool	AD094		rep_cluster_2350,
42782_3_14	SS7203S	28/07/2020	ERS7956263	PT4566YK	HH461FK	Human	Malawi	ecoli	ST131	42782_3_14	E. coli	25	LL25	SWARM	ST131	Human stool		AA337	IncFIAIncFIBrep_cluster_2131,
42782_3_141	SS7775U	22/09/2020	ERS7956663	PT05167N	HH060CN	Human	Malawi	ecoli	ST315	42782_3_141	E. coli	20	LL20	SWARM	ST315	Human stool		AA734	IncFIBIncFII,rep_cluster_2232,
42782_3_142	SS88015	11/08/2020	ERS7956326	PT4513NK	HH4489K	Human	Malawi	ecoli	ST131	42782_3_142	E. coli	4	LL4	SWARM	ST131	Human stool		AA734	IncFIB,IncFII,rep_cluster_2232,
42782_3_143	SS8416N	13/10/2020	ERS7956426	PT0571UN	HH077VN	Human	Malawi	ecoli	ST131	42782_3_143	E. coli	4	LL4	SWARM	ST131	Human stool		AA378	IncY,
42782_3_145	SS8389Y	13/10/2020	ERS7956427	PT0579EN	HH099JN	Human	Malawi	ecoli	ST167	42782_3_145	E. coli	5_1020_1339	LL5_1020_1339	SWARM	ST167	Human stool	AD091		IncFIA,IncFII,
42782_3_146	SS89724	02/09/2020	ERS7956528	PT4504PK	HH446DK	Human	Malawi	ecoli	ST69	42782_3_146	E. coli	10	LL10	SWARM	ST69	Human stool	AC082		IncFIA,IncFIC,
42782_3_148	SS8814W	11/08/2020	ERS7956328	PT4502TK	HH446DK	Human	Malawi	ecoli	ST1196	42782_3_148	E. coli	106	LL106	SWARM	ST1196	Human stool		AD338
42782_3_149	SS84002	13/10/2020	ERS7956429	PT0573QN	HH076XN	Human	Malawi	ecoli	ST131	42782_3_149	E. coli	4	LL4	SWARM	ST131	Human stool	AA747		IncFIA,IncFIB,IncFICIncQ1rep_cluster_2131,
42782_3_15	SS8575U	17/09/2020	ERS7956620	PT4566YK	HH461FK	Human	Malawi	ecoli	ST3489	42782_3_15	E. coli	580	LL580	SWARM	ST3489	Human stool		AA376	IncY,
42782_3_150	SS89716	02/09/2020	ERS7956529	PT4502TK	HH446DK	Human	Malawi	ecoli	ST1196	42782_3_150	E. coli	106	LL106	SWARM	ST1196	Human stool		AB193	IncR,
42782_3_151	SS7704N	06/10/2020	ERS7956667	PT05351N	HH079RN	Human	Malawi	ecoli	ST48	42782_3_151	E. coli	46_799	LL46_799	SWARM	ST48	Human stool		AA374	IncFIBIncHI1Brep_cluster_2350,
42782_3_152	SS83927	13/10/2020	ERS7956430	PT0575MN	HH0820N	Human	Malawi	ecoli	ST656	42782_3_152	E. coli	5_1020_1339	LL5_1020_1339	SWARM	ST656	Human stool	AD094		rep_cluster_2350,
42782_3_154	SS76903	06/10/2020	ERS7956670	PT0553YN	HH078TN	Human	Malawi	ecoli	ST1193	42782_3_154	E. coli	15	LL15	SWARM	ST1193	Human stool		AA352	IncFIBIncFIIIncQ1rep_cluster_2131,
42782_3_157	SS8415P	13/10/2020	ERS7956431	PT0570WN	HH077VN	Human	Malawi	ecoli	ST167	42782_3_157	E. coli	5_1020_1339	LL5_1020_1339	SWARM	ST167	Human stool	AA474		IncFIA,IncFIIIncFIBIncFII,
42782_3_159	SS7684X	06/10/2020	ERS7956671	PT0552XN	HH095RN	Human	Malawi	ecoli	ST315	42782_3_159	E. coli	20	LL20	SWARM	ST315	Human stool		AA734	IncFIBIncFII,rep_cluster_2232,
42782_3_16	SS7625L	NA	ERS7956391	NA	NA	Human	Malawi	ecoli	ST2171	42782_3_16	E. coli	432	LL432	SWARM	ST2171	Human stool	AA734
42782_3_161	SS8406R	13/10/2020	ERS7956433	PT0564SN	HH093VN	Human	Malawi	ecoli	ST533	42782_3_161	E. coli	133_1030	LL_Other	SWARM	Other ST	Human stool	AB958		IncFIBrep_cluster_2244,
42782_3_162	SS7699M	06/10/2020	ERS7956672	PT05319N	HH0812N	Human	Malawi	ecoli	ST1193	42782_3_162	E. coli	15	LL15	SWARM	ST1193	Human stool		AA352	IncFIBIncFIIIncQ1rep_cluster_2131,
42782_3_163	SS7581D	11/08/2020	ERS7956331	PT2153YC	HH235ZC	Human	Malawi	ecoli	Uknown	42782_3_163	E. coli	1425	LL_Other	SWARM	Uknown	Human stool	AA474		rep_cluster_2350,
42782_3_164	SS8274J	11/08/2020	ERS7956332	PT0150ZN	HH035EN	Human	Malawi	ecoli	ST44	42782_3_164	E. coli	223	LL223	SWARM	ST44	Human stool	AA324		IncFIAIncFIA,IncFICIncFIB,
42782_3_166	SS8408N	13/10/2020	ERS7956432	PT0588CN	HH0708N	Human	Malawi	ecoli	ST2170	42782_3_166	E. coli	11	LL11	SWARM	Other ST	Human stool	AA738		IncFIAIncFIBIncFIC,rep_cluster_2244,
42782_3_167	SS7697Q	06/10/2020	ERS7956673	PT0530BN	HH0812N	Human	Malawi	ecoli	ST206	42782_3_167	E. coli	41_1278_1328	LL41_1278_1328	SWARM	ST206	Human stool	AA749		IncFIB,
42782_3_170	ss8078R	NA	ERS7956675	NA	NA	Human	Malawi	ecoli	ST410	42782_3_170	E. coli	12	LL12	SWARM	ST410	Human stool	AA172		IncFIA,IncFIB,IncFIIIncFIA,IncFIIIncQ1,
42782_3_175	SS8094R	17/11/2020	ERS7956676	PT26500C	HH268HC	Human	Malawi	ecoli	ST48	42782_3_175	E. coli	46_799	LL46_799	SWARM	ST48	Human stool		AA174	IncFIB,
42782_3_176	SS76583	01/09/2020	ERS7956536	PT0180NN	HH0468N	Human	Malawi	ecoli	ST189	42782_3_176	E. coli	35	LL35	SWARM	Other ST	Human stool	AF579		IncHI2Arep_cluster_1088,
42782_3_177	SS8402Z	13/10/2020	ERS7956436	PT0572SN	HH076XN	Human	Malawi	ecoli	ST10	42782_3_177	E. coli	5_1020_1339	LL5_1020_1339	SWARM	ST10	Human stool		AB595	rep_cluster_2335,
42782_3_178	SS8086R	17/11/2020	ERS7956677	PT2661VC	HH280PC	Human	Malawi	ecoli	ST770	42782_3_178	E. coli	1424	LL_Other	SWARM	Other ST	Human stool	AA327		IncFIB,
42782_3_182	SS8412V	13/10/2020	ERS7956437	PT0587EN	HH098LN	Human	Malawi	ecoli	ST167	42782_3_182	E. coli	5_1020_1339	LL5_1020_1339	SWARM	ST167	Human stool	AA619		IncFIBIncFII,
42782_3_183	SS80730	10/11/2020	ERS7956679	PT2628XC	HH293FC	Human	Malawi	ecoli	ST10	42782_3_183	E. coli	5_1020_1339	LL5_1020_1339	SWARM	ST10	Human stool		AA887	IncFIB,
42782_3_185	SS8424N	20/10/2020	ERS7956440	PT05988N	HH0804N	Human	Malawi	ecoli	ST58	42782_3_185	E. coli	11	LL11	SWARM	ST58	Human stool	AA626		IncFIAIncFIB,
42782_3_188	SS88103	11/08/2020	ERS7956338	PT4501VK	HH445FK	Human	Malawi	ecoli	ST131	42782_3_188	E. coli	4	LL4	SWARM	ST131	Human stool		AA734	IncFIB,IncFII,rep_cluster_2232,
42782_3_19	SS8362J	03/09/2020	ERS7956492	PT2548XC	HH257NC	Human	Malawi	ecoli	ST38	42782_3_19	E. coli	20	LL20	SWARM	ST38	Human stool	AA190		IncFIA,
42782_3_190	SS84399	20/10/2020	ERS7956441	PT0592KN	HH067ZN	Human	Malawi	ecoli	ST656	42782_3_190	E. coli	5_1020_1339	LL5_1020_1339	SWARM	ST656	Human stool	AD094		rep_cluster_2350,
42782_3_191	SS8044A	03/11/2020	ERS7956683	PT2596HC	HH290LC	Human	Malawi	ecoli	ST10	42782_3_191	E. coli	5_1020_1339	LL5_1020_1339	SWARM	ST10	Human stool		AA887	IncFIB,
42782_3_193	SS8436F	20/10/2020	ERS7956442	PT0602BN	HH0716N	Human	Malawi	ecoli	ST410	42782_3_193	E. coli	12	LL12	SWARM	ST410	Human stool	AA172		IncFIA,IncFIIIncFIBIncFIIIncQ1,
42782_3_194	SS8040I	03/11/2020	ERS7956684	PT2600KC	HH267JC	Human	Malawi	ecoli	ST167	42782_3_194	E. coli	5_1020_1339	LL5_1020_1339	SWARM	ST167	Human stool	AA172		IncFIA,IncFIIIncFIBIncFII,
42782_3_198	SS8441L	20/10/2020	ERS7956443	PT06143N	HH097NN	Human	Malawi	ecoli	ST617	42782_3_198	E. coli	60	LL60	SWARM	ST617	Human stool		AA171	IncFIBIncFII,
42782_3_199	SS80394	03/11/2020	ERS7956686	PT2611EC	HH277FC	Human	Malawi	ecoli	ST656	42782_3_199	E. coli	5_1020_1339	LL5_1020_1339	SWARM	ST656	Human stool	AD094		rep_cluster_2350,
42782_3_200	SS80538	03/11/2020	ERS7956687	PT2605AC	HH287BC	Human	Malawi	ecoli	ST226	42782_3_200	E. coli	116	LL116	SWARM	ST226	Human stool	AA474		IncK2/Z,
42782_3_202	SS8319P	01/09/2020	ERS7956542	PT2189AC	HH245VC	Human	Malawi	ecoli	ST196	42782_3_202	E. coli	91	LL91	SWARM	ST196	Human stool		AA378	IncY,
42782_3_203	SS8442J	20/10/2020	ERS7956444	PT0596CN	HH100SN	Human	Malawi	ecoli	ST2705	42782_3_203	E. coli	131	LL131	SWARM	ST2705	Human stool	AA887		IncHI1B,IncY,
42782_3_204	SS7582B	11/08/2020	ERS7956342	PT2144XC	HH235ZC	Human	Malawi	ecoli	ST757	42782_3_204	E. coli	1334	LL_Other	SWARM	Other ST	Human stool	AA282		IncK2/Z,
42782_3_205	SS83210	01/09/2020	ERS7956543	PT2191MC	HH245VC	Human	Malawi	ecoli	ST196	42782_3_205	E. coli	91	LL91	SWARM	ST196	Human stool		AA378	IncY,
42782_3_206	SS8426J	20/10/2020	ERS7956445	PT05996N	HH0804N	Human	Malawi	ecoli	ST131	42782_3_206	E. coli	4	LL4	SWARM	ST131	Human stool	AA171		IncFIArep_cluster_2131,
42782_3_207	SS8011S	27/10/2020	ERS7956688	PT0626WN	HH092XN	Human	Malawi	ecoli	ST2171	42782_3_207	E. coli	432	LL432	SWARM	ST2171	Human stool	AA734		rep_cluster_1778,
42782_3_208	SS8018E	27/10/2020	ERS7956689	PT0628SN	HH086TN	Human	Malawi	ecoli	ST315	42782_3_208	E. coli	20	LL20	SWARM	ST315	Human stool		AA734	IncFIBIncFII,rep_cluster_2232,
42782_3_21	SS7563H	30/07/2020	ERS7956266	PT2568PC	HH260XC	Human	Malawi	ecoli	ST38	42782_3_21	E. coli	20	LL20	SWARM	ST38	Human stool		AA336	IncFIA,
42782_3_211	SS8432N	20/10/2020	ERS7956446	PT06127N	HH0740N	Human	Malawi	ecoli	Uknown	42782_3_211	E. coli	318	LL318	SWARM	Uknown	Human stool	AA474		IncI1/B/O,
42782_3_212	SS8430R	20/10/2020	ERS7956449	PT0608XN	HH068XN	Human	Malawi	ecoli	ST940	42782_3_212	E. coli	549	LL_Other	SWARM	Other ST	Human stool		AB595	rep_cluster_2335,
42782_3_213	SS8325T	01/09/2020	ERS7956545	PT2186GC	HH244XC	Human	Malawi	ecoli	ST131	42782_3_213	E. coli	4	LL4	SWARM	ST131	Human stool		AA337	IncFIAIncFIBrep_cluster_2131,
42782_3_214	SS8022M	27/10/2020	ERS7956691	PT06311N	HH069VN	Human	Malawi	ecoli	ST10	42782_3_214	E. coli	5_1020_1339	LL5_1020_1339	SWARM	ST10	Human stool		AA174	IncFIA,IncFIIIncFIBIncFII,
42782_3_217	SS8440N	20/10/2020	ERS7956448	PT06151N	HH097NN	Human	Malawi	ecoli	ST315	42782_3_217	E. coli	20	LL20	SWARM	ST315	Human stool		AA734	IncFIBIncFII,rep_cluster_2232,
42782_3_218	SS8322Z	01/09/2020	ERS7956546	PT2504KC	HH244XC	Human	Malawi	ecoli	ST131	42782_3_218	E. coli	4	LL4	SWARM	ST131	Human stool		AA337	IncFIA,
42782_3_219	SS8085T	17/11/2020	ERS7956693	PT2660XC	HH280PC	Human	Malawi	ecoli	ST3580	42782_3_219	E. coli	18	LL18	SWARM	ST3580	Human stool		AA337	IncFIA,IncFIBrep_cluster_2131,
42782_3_220	SS8019C	27/10/2020	ERS7956451	PT0616XN	HH091ZN	Human	Malawi	ecoli	ST131	42782_3_220	E. coli	4	LL4	SWARM	ST131	Human stool	AA171		IncFIAIncFIA,IncFIIIncFIB,
42782_3_222	SS8089L	17/11/2020	ERS7956692	PT2656PC	HH276HC	Human	Malawi	ecoli	ST4981	42782_3_222	E. coli	60	LL60	SWARM	Other ST	Human stool		AA474	IncI-gamma/K1,
42782_3_225	SS7507X	27/07/2020	ERS7956453	PT01402N	HH031MN	Human	Malawi	ecoli	ST34	42782_3_225	E. coli	5_1020_1339	LL5_1020_1339	SWARM	ST34	Human stool	AC315
42782_3_230	SS8090Z	17/11/2020	ERS7956694	PT2655RC	HH276HC	Human	Malawi	ecoli	ST206	42782_3_230	E. coli	41_1278_1328	LL41_1278_1328	SWARM	ST206	Human stool	AA749		IncFIB,
42782_3_238	SS8083X	17/11/2020	ERS7956697	PT2665NC	HH269FC	Human	Malawi	ecoli	ST48	42782_3_238	E. coli	46_799	LL46_799	SWARM	ST48	Human stool
42782_3_239	SS8292F	13/08/2020	ERS7956352	PT0158JN	HH0396N	Human	Malawi	ecoli	ST3580	42782_3_239	E. coli	18	LL18	SWARM	ST3580	Human stool		AA184
42782_3_240	SS8291H	13/08/2020	ERS7956354	PT0157LN	HH0388N	Human	Malawi	ecoli	ST38	42782_3_240	E. coli	20	LL20	SWARM	ST38	Human stool		AA734	IncFIBrep_cluster_2244,
42782_3_244	SS8998L	08/09/2020	ERS7956553	PT45609K	HH460HK	Human	Malawi	ecoli	ST3580	42782_3_244	Shigella sonnei	18	LL18	SWARM	ST3580	Human stool		AA734	IncFIBrep_cluster_2232,
42782_3_245	SS89492	28/08/2020	ERS7956457	PT4583WK	HH463BK	Human	Malawi	ecoli	ST38	42782_3_245	E. coli	20	LL20	SWARM	ST38	Human stool	AB957		IncFIA,IncFIC,
42782_3_246	SS8116A	24/11/2020	ERS7956699	PT2677FC	HH271RC	Human	Malawi	ecoli	ST219	42782_3_246	E. coli	256	LL_Other	SWARM	Other ST	Human stool	AB958		IncFIAIncFIB,
42782_3_249	SS8997N	08/09/2020	ERS7956554	PT4559WK	HH460HK	Human	Malawi	ecoli	ST3580	42782_3_249	Shigella sonnei	18	LL18	SWARM	ST3580	Human stool		AA734	IncFIBrep_cluster_2232,
42782_3_250	SS8934G	28/08/2020	ERS7956458	PT4569SK	HH461FK	Human	Malawi	ecoli	ST2705	42782_3_250	E. coli	131	LL131	SWARM	ST2705	Human stool	AA887		IncHI1BIncY,
42782_3_251	SS81178	24/11/2020	ERS7956700	PT2678DC	HH271RC	Human	Malawi	ecoli	ST48	42782_3_251	E. coli	425	LL_Other	SWARM	ST48	Human stool	AD312		rep_cluster_2335,
42782_3_254	SS8120I	NA	ERS7956701	NA	NA	Human	Malawi	ecoli	ST48	42782_3_254	E. coli	46_799	LL46_799	SWARM	ST48	Human stool		AA162	rep_cluster_2350,
42782_3_259	SS81186	24/11/2020	ERS7956702	PT2680PC	HH295BC	Human	Malawi	ecoli	ST117	42782_3_259	E. coli	21	LL_Other	SWARM	Other ST	Human stool	AB958		rep_cluster_2350,
42782_3_27	SS8556X	17/09/2020	ERS7956621	PT45801K	HH462DK	Human	Malawi	ecoli	ST38	42782_3_27	E. coli	20	LL20	SWARM	ST38	Human stool	AA338		IncFIA,IncFIC,
42782_3_272	SS83130	27/08/2020	ERS7956463	PT25284C	HH253VC	Human	Malawi	ecoli	ST1421	42782_3_272	Shigella dysenteriae	62_603	LL62_603	SWARM	ST1421	Human stool	AC315
42782_3_274	SS9814G	01/12/2020	ERS7956706	PT50977K	HH4913K	Human	Malawi	ecoli	ST167	42782_3_274	E. coli	5_1020_1339	LL5_1020_1339	SWARM	ST167	Human stool	AA171		IncFIA,IncFII,
42782_3_276	SS7650J	27/08/2020	ERS7956464	PT0504FN	HH0556N	Human	Malawi	ecoli	Uknown	42782_3_276	E. coli	11	LL11	SWARM	Uknown	Human stool	AA319		IncFIBIncQ1,rep_cluster_2244,
42782_3_277	SS88596	18/08/2020	ERS7956363	PT4159RK	HH434LK	Human	Malawi	ecoli	ST5909	42782_3_277	E. coli	46_799	LL46_799	SWARM	ST5909	Human stool	AA374		IncHI1B,
42782_3_28	SS85615	17/09/2020	ERS7956624	PT45633K	HH4649K	Human	Malawi	ecoli	ST656	42782_3_28	E. coli	5_1020_1339	LL5_1020_1339	SWARM	ST656	Human stool	AD094		rep_cluster_2350,
42782_3_282	SS9884P	02/12/2020	ERS7956708	PT5057NK	HH478YK	Human	Malawi	ecoli	ST315	42782_3_282	E. coli	20	LL20	SWARM	ST315	Human stool		AA474	IncFIB,IncI-gamma/K1,
42782_3_283	SS85607	17/09/2020	ERS7956564	PT45625K	HH4649K	Human	Malawi	ecoli	ST2852	42782_3_283	E. coli	18	LL18	SWARM	ST2852	Human stool	AC315
42782_3_286	SS89556	28/08/2020	ERS7956468	PT4581XK	HH462DK	Human	Malawi	ecoli	ST38	42782_3_286	E. coli	20	LL20	SWARM	ST38	Human stool	AA334		IncFIAIncFIA,IncFIC,
42782_3_291	SS9776X	17/09/2020	ERS7956599	PT3002NC	HH266LC	Human	Malawi	ecoli	ST58	42782_3_291	E. coli	11	LL11	SWARM	ST58	Human stool	AA474		IncFIBrep_cluster_2244,
42782_3_292	SS88780	18/08/2020	ERS7956369	PT41612K	HH435JK	Human	Malawi	ecoli	ST5909	42782_3_292	E. coli	46_799	LL46_799	SWARM	ST5909	Human stool	AA374		IncHI1B,
42782_3_293	SS9768X	17/09/2020	ERS7956600	PT25436C	HH257NC	Human	Malawi	ecoli	ST1193	42782_3_293	E. coli	15	LL15	SWARM	ST1193	Human stool		AA352	IncFIB,rep_cluster_2131IncFIIIncQ1,
42782_3_295	SS8316V	27/08/2020	ERS7956472	PT25292C	HH253VC	Human	Malawi	ecoli	ST1421	42782_3_295	Shigella dysenteriae	62_603	LL62_603	SWARM	ST1421	Human stool	AC315
42782_3_298	SS83026	20/08/2020	ERS7956372	PT2169IC	HH2412C	Human	Malawi	ecoli	ST1722	42782_3_298	E. coli	190	LL190	SWARM	ST1722	Human stool	AA887		rep_cluster_2370,rep_cluster_2370,
42782_3_299	SS97644	17/09/2020	ERS7956601	PT25532C	HH259JC	Human	Malawi	ecoli	ST48	42782_3_299	E. coli	46_799	LL46_799	SWARM	ST48	Human stool		AA174	IncFIB,
42782_3_31	SS8354J	03/09/2020	ERS7956496	PT2549VC	HH259JC	Human	Malawi	ecoli	ST1049	42782_3_31	E. coli	11	LL11	SWARM	ST1049	Human stool	AA738
42782_3_312	SS8895Z	20/08/2020	ERS7956377	PT45449K	HH454DK	Human	Malawi	ecoli	ST315	42782_3_312	E. coli	20	LL20	SWARM	ST315	Human stool		AB044
42782_3_313	SS7643H	27/08/2020	ERS7956477	PT01983N	HH053AN	Human	Malawi	ecoli	ST131	42782_3_313	E. coli	4	LL4	SWARM	ST131	Human stool		AA171	IncFIAIncFIB,IncFIIrep_cluster_2131,
42782_3_315	SS88924	20/08/2020	ERS7956378	PT4540HK	HH454DK	Human	Malawi	ecoli	ST315	42782_3_315	E. coli	20	LL20	SWARM	ST315	Human stool
42782_3_316	SS7644F	27/08/2020	ERS7956478	PT01991N	HH053AN	Human	Malawi	ecoli	ST38	42782_3_316	E. coli	20	LL20	SWARM	ST38	Human stool		AA734	IncFIAIncFIB,
42782_3_317	SS8900X	20/08/2020	ERS7956379	PT45393K	HH453FK	Human	Malawi	ecoli	ST127	42782_3_317	E. coli	22	LL_Other	SWARM	Other ST	Human stool		AA171	IncFIAIncFIA,IncFIIIncFIB,
42782_3_323	SS88852	20/08/2020	ERS7956381	PT45369K	HH4569K	Human	Malawi	ecoli	ST224	42782_3_323	E. coli	88	LL88	SWARM	ST224	Human stool	AB192		IncFIA,IncFII,
42782_3_326	SS8873A	18/08/2020	ERS7956609	PT4165VK	HH436HK	Human	Malawi	ecoli	ST617	42782_3_326	E. coli	60	LL60	SWARM	ST617	Human stool	AA324		IncFIAIncK2/Z,
42782_3_332	SS8566W	17/09/2020	ERS7956615	PT45705K	HH4657K	Human	Malawi	ecoli	ST2705	42782_3_332	E. coli	131	LL131	SWARM	ST2705	Human stool	AA887		IncY,
42782_3_335	SS7626J	20/08/2020	ERS7956385	PT0169DN	HH043EN	Human	Malawi	ecoli	ST131	42782_3_335	E. coli	25	LL25	SWARM	ST131	Human stool	AA579		IncFIAIncFIBrep_cluster_2131,
42782_3_336	SS8901Y	26/08/2020	ERS7956485	PT4558YK	HH460HK	Human	Malawi	ecoli	ST34	42782_3_336	E. coli	5_1020_1339	LL5_1020_1339	SWARM	ST34	Human stool	AC315		IncFIA,IncI-gamma/K1,
42782_3_34	SS7205O	28/07/2020	ERS7956269	PT4568UK	HH461FK	Human	Malawi	ecoli	ST3489	42782_3_34	E. coli	580	LL580	SWARM	ST3489	Human stool		AA376	IncY,
42782_3_343	SS8578O	17/09/2020	ERS7956613	PT4569SK	HH461FK	Human	Malawi	ecoli	ST131	42782_3_343	E. coli	25	LL25	SWARM	ST131	Human stool	AA171		IncFIAIncFIA,IncFIIIncFIBrep_cluster_2131,
42782_3_35	SS8353L	03/09/2020	ERS7956497	PT25524C	HH259JC	Human	Malawi	ecoli	ST226	42782_3_35	E. coli	116	LL116	SWARM	ST226	Human stool	AA474
42782_3_36	SS82991	20/08/2020	ERS7956398	PT2183MC	HH2420C	Human	Malawi	ecoli	ST315	42782_3_36	E. coli	20	LL20	SWARM	ST315	Human stool		AA734	IncFIBIncFII,rep_cluster_2232,
42782_3_41	SS83679	03/09/2020	ERS7956499	PT3002NC	HH266LC	Human	Malawi	ecoli	ST4162	42782_3_41	E. coli	11	LL11	SWARM	Other ST	Human stool	AB958		IncFIBrep_cluster_2244,
42782_3_42	SS76815	24/09/2020	ERS7956628	PT2578LC	HH264PC	Human	Malawi	ecoli	ST10	42782_3_42	E. coli	5_1020_1339	LL5_1020_1339	SWARM	ST10	Human stool	AA887		IncFIB,
42782_3_43	SS8926G	28/08/2020	ERS7956401	PT45713K	HH4657K	Human	Malawi	ecoli	ST3489	42782_3_43	E. coli	580	LL580	SWARM	ST3489	Human stool		AA376	IncY,
42782_3_44	SS8366B	03/09/2020	ERS7956500	PT3003OC	HH266LC	Human	Malawi	ecoli	ST69	42782_3_44	E. coli	10	LL10	SWARM	ST69	Human stool	AC315		rep_cluster_1778,
42782_3_45	SS8567U	17/09/2020	ERS7956629	PT45713K	HH4657K	Human	Malawi	ecoli	ST69	42782_3_45	E. coli	10	LL10	SWARM	ST69	Human stool	AA282		IncK2/ZIncQ1,
42782_3_47	SS89564	28/08/2020	ERS7956403	PT45801K	HH462DK	Human	Malawi	ecoli	ST38	42782_3_47	E. coli	20	LL20	SWARM	ST38	Human stool	AB957		IncFIA,IncFIC,
42782_3_49	SS8374B	08/09/2020	ERS7956630	PT01895N	HH0492N	Human	Malawi	ecoli	ST131	42782_3_49	E. coli	4	LL4	SWARM	ST131	Human stool	AA747		IncFIA,IncFIB,IncFICIncQ1rep_cluster_2131,
42782_3_50	SS8932K	28/08/2020	ERS7956404	PT4566YK	HH461FK	Human	Malawi	ecoli	ST2705	42782_3_50	E. coli	131	LL131	SWARM	ST2705	Human stool	AA887		IncHI1BIncY,
42782_3_53	SS7557D	30/07/2020	ERS7956296	PT2573VC	HH261VC	Human	Malawi	ecoli	ST69	42782_3_53	E. coli	10	LL10	SWARM	ST69	Human stool	AC315		rep_cluster_1778,
42782_3_54	SS8942G	28/08/2020	ERS7956405	PT45625K	HH4649K	Human	Malawi	ecoli	ST206	42782_3_54	E. coli	41_1278_1328	LL41_1278_1328	SWARM	ST206	Human stool	AA749		IncI-gamma/K1,
42782_3_66	SS7561L	30/07/2020	ERS7956301	PT2565VC	HH260XC	Human	Malawi	ecoli	ST38	42782_3_66	E. coli	20	LL20	SWARM	ST38	Human stool		AA336	IncFIA,
42782_3_67	SS8358B	NA	ERS7956506	NA	NA	Human	Malawi	ecoli	ST3580	42782_3_67	E. coli	18	LL18	SWARM	ST3580	Human stool
42782_3_68	SS7678W	22/09/2020	ERS7956635	PT2573VC	HH261VC	Human	Malawi	ecoli	ST224	42782_3_68	E. coli	88	LL88	SWARM	ST224	Human stool	AA172		rep_cluster_2401,
42782_3_69	SS7688S	06/10/2020	ERS7956409	PT0555UN	HH078TN	Human	Malawi	ecoli	ST315	42782_3_69	E. coli	20	LL20	SWARM	ST315	Human stool	AB192		IncFIBIncFII,rep_cluster_2232,
42782_3_7	SS8576S	17/09/2020	ERS7956619	PT4567WK	HH461FK	Human	Malawi	ecoli	ST617	42782_3_7	E. coli	60	LL60	SWARM	ST617	Human stool	AA324		ColRI_rep_cluster_1987,
42782_3_70	SS7242E	30/07/2020	ERS7956302	PT4169NK	HH439BK	Human	Malawi	ecoli	ST2852	42782_3_70	E. coli	18	LL18	SWARM	ST2852	Human stool	AC315
42782_3_74	SS7769Q	22/09/2020	ERS7956637	PT2564XC	HH260XC	Human	Malawi	ecoli	ST58	42782_3_74	E. coli	11	LL11	SWARM	ST58	Human stool	AA474		ColRI_rep_cluster_1987,
42782_3_75	SS7700V	06/10/2020	ERS7956410	PT05327N	HH075ZN	Human	Malawi	ecoli	ST38	42782_3_75	E. coli	20	LL20	SWARM	ST38	Human stool		AA734	IncFIA,IncFIB,
42782_3_76	SS7701T	06/10/2020	ERS7956411	PT05335N	HH075ZN	Human	Malawi	ecoli	ST38	42782_3_76	E. coli	20	LL20	SWARM	ST38	Human stool		AA734	IncFIA,IncFIB,
42782_3_77	SS76671	03/09/2020	ERS7956509	PT0510JN	HH0580N	Human	Malawi	ecoli	ST656	42782_3_77	E. coli	5_1020_1339	LL5_1020_1339	SWARM	ST656	Human stool	AD094		rep_cluster_2350,
42782_3_84	SS77711	24/09/2020	ERS7956640	PT2571ZC	HH265NC	Human	Malawi	ecoli	ST167	42782_3_84	E. coli	5_1020_1339	LL5_1020_1339	SWARM	ST167	Human stool	AA172		IncFIA,IncFIIIncFIBIncFII,
42782_3_85	SS7709D	06/10/2020	ERS7956413	PT0549QN	HH0732N	Human	Malawi	ecoli	ST101	42782_3_85	E. coli	1409	LL_Other	SWARM	ST101	Human stool	AA179		rep_cluster_2350,
42782_3_87	SS7707H	06/10/2020	ERS7956414	PT0547UN	HH0732N	Human	Malawi	ecoli	ST101	42782_3_87	E. coli	1409	LL_Other	SWARM	ST101	Human stool		AA162	rep_cluster_2350,
42782_3_91	SS76647	03/09/2020	ERS7956513	PT05087N	HH0572N	Human	Malawi	ecoli	ST38	42782_3_91	E. coli	20	LL20	SWARM	ST38	Human stool	AA334		IncFIA,IncFIC,
42782_3_92	SS8597I	22/09/2020	ERS7956642	PT45465K	HH4577K	Human	Malawi	ecoli	ST1421	42782_3_92	Shigella dysenteriae	62_603	LL62_603	SWARM	ST1421	Human stool	AC315		rep_cluster_2335,
42782_3_93	SS7706J	06/10/2020	ERS7956415	PT0548SN	HH0732N	Human	Malawi	ecoli	ST101	42782_3_93	E. coli	1409	LL_Other	SWARM	ST101	Human stool	AA474		rep_cluster_2350,
42782_3_94	SS7695U	06/10/2020	ERS7956416	PT05415N	HH096PN	Human	Malawi	ecoli	ST3580	42782_3_94	E. coli	18	LL18	SWARM	ST3580	Human stool		AA336	IncFIA,IncFII,
42782_3_96	SS7227C	30/07/2020	ERS7956309	PT4179JK	HH437FK	Human	Malawi	ecoli	ST636	42782_3_96	E. coli	140	LL140	SWARM	ST636	Human stool		AA147	rep_cluster_2401,
42782_3_98	SS87876	06/08/2020	ERS7956310	PT4141AK	HH430TK	Human	Malawi	ecoli	ST636	42782_3_98	E. coli	140	LL140	SWARM	ST636	Human stool		AA171
42782_4_103	SS98196	01/12/2020	ERS7956596	PT50897K	HH488UK	Human	Malawi	ecoli	ST131	42782_4_103	E. coli	25	LL25	SWARM	ST131	Human stool	AA747		IncFIA,
42782_4_111	SS9938T	03/12/2020	ERS7956712	PT5127RK	HH500XK	Human	Malawi	ecoli	ST1139	42782_4_111	E. coli	1413	LL_Other	SWARM	Other ST	Human stool	AA747		IncFIA,IncFIIIncFIB,
42782_4_112	SS9913A	03/12/2020	ERS7956711	PT5019ZK	HH469XK	Human	Malawi	ecoli	ST38	42782_4_112	E. coli	20	LL20	SWARM	ST38	Human stool	AA887		IncFIB,
42782_4_119	SS99332	03/12/2020	ERS7956713	PT5124XK	HH499OK	Human	Malawi	ecoli	ST167	42782_4_119	E. coli	5_1020_1339	LL5_1020_1339	SWARM	ST167	Human stool	AD091		IncFIA,IncFIIIncFIB,IncFII,
42782_4_12	SS9802O	01/12/2020	ERS7956573	PT5045VK	HH4817K	Human	Malawi	ecoli	ST1722	42782_4_12	E. coli	190	LL190	SWARM	ST1722	Human stool	AA887		rep_cluster_2350,
42782_4_120	SS99340	03/12/2020	ERS7956714	PT5123ZK	HH499OK	Human	Malawi	ecoli	ST131	42782_4_120	E. coli	4	LL4	SWARM	ST131	Human stool	AA171		IncFIAIncFIA,IncFICIncFIA,IncFIIIncFIBrep_cluster_2131,
42782_4_127	SS9779R	01/12/2020	ERS7956715	PT50412K	HH4841K	Human	Malawi	ecoli	ST206	42782_4_127	E. coli	41_1278_1328	LL41_1278_1328	SWARM	ST206	Human stool	AA749		IncFIB,
42782_4_128	SS99228	03/12/2020	ERS7956716	PT50172K	HH4681K	Human	Malawi	ecoli	ST131	42782_4_128	E. coli	4	LL4	SWARM	ST131	Human stool		AA734	IncFIBIncFII,rep_cluster_2232,
42782_4_13	SS9847Z	01/12/2020	ERS7956574	PT5062TK	HH4833K	Human	Malawi	ecoli	ST69	42782_4_13	E. coli	10	LL10	SWARM	ST69	Human stool	AC302
42782_4_136	SS98276	01/12/2020	ERS7956717	PT5079BK	HH487WK	Human	Malawi	ecoli	ST5869	42782_4_136	E. coli	1407	LL1407	SWARM	ST5869	Human stool	AA941		IncY,
42782_4_144	SS98444	01/12/2020	ERS7956720	PT5060XK	HH4833K	Human	Malawi	ecoli	ST224	42782_4_144	E. coli	88	LL88	SWARM	ST224	Human stool	AA941
42782_4_148	SS9888H	02/12/2020	ERS7956721	PT50316K	HH4737K	Human	Malawi	ecoli	ST69	42782_4_148	E. coli	10	LL10	SWARM	ST69	Human stool	AC302		IncFIA,IncFIC,
42782_4_152	SS9813I	01/12/2020	ERS7956722	PT50985K	HH4913K	Human	Malawi	ecoli	ST167	42782_4_152	E. coli	5_1020_1339	LL5_1020_1339	SWARM	ST167	Human stool	AA172		IncFIA,IncFIIIncFIBIncFII,
42782_4_156	SS98524	02/12/2020	ERS7956723	PT5047RK	HH477XK	Human	Malawi	ecoli	ST224	42782_4_156	E. coli	88	LL88	SWARM	ST224	Human stool	AA172		IncFIA,IncFIIIncFIBIncFII,
42782_4_171	SS9889F	02/12/2020	ERS7956726	PT5117VK	HH496UK	Human	Malawi	ecoli	ST450	42782_4_171	E. coli	70_880	LL_Other	SWARM	Other ST	Human stool	AC314		IncFIAIncFIA,IncFICIncFIBrep_cluster_2131,
42782_4_172	SS9883R	02/12/2020	ERS7956727	PT5056PK	HH478YK	Human	Malawi	ecoli	ST224	42782_4_172	E. coli	88	LL88	SWARM	ST224	Human stool	AA172		IncFIA,IncFIIIncFIBIncFII,
42782_4_180	SS9791Z	01/12/2020	ERS7956729	PT51044K	HH493XK	Human	Malawi	ecoli	ST2852	42782_4_180	E. coli	18	LL18	SWARM	ST2852	Human stool	AC315
42782_4_20	SS9943Z	04/12/2020	ERS7956576	PT5128PK	HH501VK	Human	Malawi	ecoli	ST1722	42782_4_20	E. coli	190	LL190	SWARM	ST1722	Human stool	AA887		rep_cluster_1778,
42782_4_21	SS98284	01/12/2020	ERS7956578	PT5067JK	HH4825K	Human	Malawi	ecoli	ST224	42782_4_21	E. coli	88	LL88	SWARM	ST224	Human stool	AA172		IncFIA,IncFII,
42782_4_32	SS98348	01/12/2020	ERS7956577	PT5076HK	HH486YK	Human	Malawi	ecoli	ST3580	42782_4_32	E. coli	18	LL18	SWARM	ST3580	Human stool
42782_4_40	SS98188	01/12/2020	ERS7956580	PT50889K	HH488UK	Human	Malawi	ecoli	ST167	42782_4_40	E. coli	5_1020_1339	LL5_1020_1339	SWARM	ST167	Human stool	AD091		IncFIA,IncFII,
42782_4_48	SS98188	01/12/2020	ERS7956582	PT50889K	HH488UK	Human	Malawi	ecoli	ST167	42782_4_48	E. coli	5_1020_1339	LL5_1020_1339	SWARM	ST167	Human stool		AA171	IncFIA,IncFII,
42782_4_5	SS98460	01/12/2020	ERS7956572	PT5061VK	HH4833K	Human	Malawi	ecoli	ST636	42782_4_5	E. coli	140	LL140	SWARM	ST636	Human stool	AA941
42782_4_52	SS9874T	02/12/2020	ERS7956583	PT5051ZK	HH4753K	Human	Malawi	ecoli	ST636	42782_4_52	E. coli	140	LL140	SWARM	ST636	Human stool		AA147	rep_cluster_2401,
42782_4_60	SS9801Q	01/12/2020	ERS7956585	PT5100CK	HH4921K	Human	Malawi	ecoli	ST38	42782_4_60	E. coli	20	LL20	SWARM	ST38	Human stool	AA579		IncFIAIncFIA,IncFICIncFIBrep_cluster_2131,
42782_4_64	SS9817A	01/12/2020	ERS7956586	PT5090LK	HH488UK	Human	Malawi	ecoli	ST38	42782_4_64	E. coli	20	LL20	SWARM	ST38	Human stool	AA887		IncFIB,
42782_4_68	SS9885N	02/12/2020	ERS7956587	PT5035ZK	HH4737K	Human	Malawi	ecoli	ST69	42782_4_68	E. coli	10	LL10	SWARM	ST69	Human stool	AC302		IncFIA,IncFIC,
42782_4_72	SS99412	04/12/2020	ERS7956588	PT5129NK	HH501VK	Human	Malawi	ecoli	ST1722	42782_4_72	E. coli	190	LL190	SWARM	ST1722	Human stool	AA887		rep_cluster_1778,
42782_4_73	SS99076	03/12/2020	ERS7956589	PT50068K	HH4665K	Human	Malawi	ecoli	ST617	42782_4_73	E. coli	60	LL60	SWARM	ST617	Human stool	AA324		IncFIAIncFIA,IncFICIncFIB,
42782_4_81	SS9799J	01/12/2020	ERS7956591	PT51028K	HH4921K	Human	Malawi	ecoli	ST315	42782_4_81	E. coli	20	LL20	SWARM	ST315	Human stool		AA734	IncFIBIncFII,rep_cluster_2232,
42782_4_88	SS9873V	02/12/2020	ERS7956592	PT50500K	HH4753K	Human	Malawi	ecoli	ST636	42782_4_88	E. coli	140	LL140	SWARM	ST636	Human stool		AA147	rep_cluster_2401,
42782_4_92	SS99420	04/12/2020	ERS7956593	PT51300K	HH501VK	Human	Malawi	ecoli	ST1722	42782_4_92	E. coli	190	LL190	SWARM	ST1722	Human stool	AA887		rep_cluster_1778,
43416_1_103	SS7785Q	24/09/2020	ERS7956655	PT05247N	HH0644N	Human	Malawi	ecoli	ST131	43416_1_103	E. coli	4	LL4	SWARM	ST131	Human stool		AA171	IncFIAIncFIA,IncFICIncFIA,IncFIIIncFIBrep_cluster_2131,
43416_1_107	SS257499K	17/03/2021	ERS8285722	PT257307K	HH257091K	Human	Uganda	ecoli	ST38	43416_1_107	E. coli	20	LL20	SWARU	ST38	Human stool		AA142	rep_cluster_2350,
43416_1_110	SS257514K	25/03/2021	ERS8285723	PT257320K	HH257096K	Human	Uganda	ecoli	ST10	43416_1_110	E. coli	5_1020_1339	LL5_1020_1339	SWARU	ST10	Human stool		AA188
43416_1_115	SS7200Y	28/07/2020	ERS7956168	PT45721K	HH4657K	Human	Malawi	ecoli	ST206	43416_1_115	E. coli	41_1278_1328	LL41_1278_1328	SWARM	ST206	Human stool	AA749		IncI-gamma/K1,
43416_1_117	SS257532H	NA	ERS8285726	NA	NA	Human	Uganda	ecoli	ST10	43416_1_117	E. coli	5_1020_1339	LL5_1020_1339	SWARU	ST10	Human stool		AA147	rep_cluster_2401,
43416_1_131	SS257473K	02/03/2021	ERS8285779	PT257324K	HH257098K	Human	Uganda	ecoli	ST3489	43416_1_131	E. coli	580	LL580	SWARU	ST3489	Human stool	AC315		Col(MG828),
43416_1_133	SS257544K	16/04/2021	ERS8285781	PT257315K	HH257094K	Human	Uganda	ecoli	ST131	43416_1_133	E. coli	25	LL25	SWARU	ST131	Human stool	AA747		IncFIAIncFIA,IncFIIIncFIB,
43416_1_138	SS257501K	17/03/2021	ERS8285733	PT257290K	HH257084K	Human	Uganda	ecoli	ST1193	43416_1_138	E. coli	15	LL15	SWARU	ST1193	Human stool	AA282		IncK2/Z,
43416_1_139	SS257510K	18/03/2021	ERS8285783	PT257316K	HH257094K	Human	Uganda	ecoli	ST10	43416_1_139	E. coli	5_1020_1339	LL5_1020_1339	SWARU	ST10	Human stool	AA887		IncFIB,
43416_1_149	SS257540K	13/04/2021	ERS8285787	PT257298K	HH257088K	Human	Uganda	ecoli	ST131	43416_1_149	E. coli	4	LL4	SWARU	ST131	Human stool	AA171		rep_cluster_2401,
43416_1_150	SS257484K	05/03/2021	ERS8285737	PT257281K	HH257081K	Human	Uganda	ecoli	ST648	43416_1_150	E. coli	31	LL31	SWARU	ST648	Human stool		AA174	IncFIAIncFIBIncFII,
43416_1_153	SS257474K	02/03/2021	ERS8285738	PT257325K	HH257098K	Human	Uganda	ecoli	ST10	43416_1_153	E. coli	144_832_853_1088	LL_Other	SWARU	ST10	Human stool	AC315		IncFIB,
43416_1_155	SS257463K	23/02/2021	ERS8285788	PT257319K	HH257095K	Human	Uganda	ecoli	ST2077	43416_1_155	E. coli	535	LL_Other	SWARU	Other ST	Human stool	AA190		IncFIAIncFIA,IncFIC,
43416_1_156	SS257504K	18/03/2021	ERS8285739	PT257314K	HH257093K	Human	Uganda	ecoli	ST131	43416_1_156	E. coli	4	LL4	SWARU	ST131	Human stool	AA171		IncFIAIncFIA,IncFII,
43416_1_161	SS257460K	18/02/2021	ERS8285741	PT257274K	HH257078K	Human	Uganda	ecoli	ST540	43416_1_161	Shigella sonnei	63_394	LL_Other	SWARU	Other ST	Human stool	AA887		IncFIB,
43416_1_164	SS257531K	15/06/2021	ERS8285742	PT257318K	HH257095K	Human	Uganda	ecoli	ST10	43416_1_164	E. coli	5_1020_1339	LL5_1020_1339	SWARU	ST10	Human stool		AA161	rep_cluster_2350,
43416_1_165	SS257530K	02/06/2021	ERS8285791	PT257302K	HH257090K	Human	Uganda	ecoli	ST2852	43416_1_165	E. coli	18	LL18	SWARU	ST2852	Human stool	AC315		ColRI_rep_cluster_1987,
43416_1_168	SS257478K	10/03/2021	ERS8285793	PT257286K	HH257083K	Human	Uganda	ecoli	ST2178	43416_1_168	E. coli	193	LL_Other	SWARU	Other ST	Human stool	AA474		IncI-gamma/K1,
43416_1_170	SS257472H	02/04/2021	ERS8285744	PT257133H	HH257037H	Human	Uganda	ecoli	ST10	43416_1_170	E. coli	5_1020_1339	LL5_1020_1339	SWARU	ST10	Human stool	AC315		rep_cluster_2373,
43416_1_171	SS257477K	04/03/2021	ERS8285794	PT257328K	HH257099K	Human	Uganda	ecoli	ST361	43416_1_171	Shigella sonnei	86	LL_Other	SWARU	Other ST	Human stool		AA379	IncQ1IncY,
43416_1_175	SS257457K	18/02/2021	ERS8285792	PT257315K	HH257094K	Human	Uganda	ecoli	ST206	43416_1_175	E. coli	41_1278_1328	LL41_1278_1328	SWARU	ST206	Human stool		AA336	IncFIA,
43416_1_176	SS257497K	17/03/2021	ERS8285746	PT257305K	HH257091K	Human	Uganda	ecoli	ST1193	43416_1_176	E. coli	15	LL15	SWARU	ST1193	Human stool		AA352	IncFIBIncFIIrep_cluster_2131,
43416_1_179	SS257509K	18/03/2021	ERS8285842	PT257315K	HH257094K	Human	Uganda	ecoli	ST7122	43416_1_179	E. coli	169_595	LL_Other	SWARU	Other ST	Human stool
[truncated: 345 more rows]
